# Supplementary material for: Phosphoproteomic changes in response to anoxia are tissue-specific in the anoxia-tolerant crucian carp (Carassius carassius)
Source: Front Physiol. 2024 May 30;15:1407834. doi: 10.3389/fphys.2024.1407834 (PMC11170284; doi:10.3389/fphys.2024.1407834)
Supplement: Supplementary file 1 [file Table1.xlsx]

## Sheet: Suppl.Table1
Output from label-free quantitation in PEAKS +
Tissue: brain
Explanation of columns
PTM: post-translational modification
Phosphorylation (STY): indicates that peptide is phosphorylated at either serine (S), threonine (T) or tyrosine (Y)
(+79.97) in peptide sequence: residue preceding the annotation is phosphorylated
Other PTMs detected
Carbamidomethylation of cysteines is indicated as (+57.02) in peptide sequence after cysteine residue
Oxidation of methionine is indicated as (+15.99) in peptide sequence after methionine residue
						N	N	N	N	N	A	A	A	A	A	R	R	R	R	R
Peptide sequence	Accession	Quality	Significance	Avg. ppm	Avg. Area	Sample 1	Sample 2	Sample 5	Sample 8	Sample 16	Sample 6	Sample 9	Sample 11	Sample 14	Sample 17	Sample 4	Sample 7	Sample 12	Sample 15	Sample 18	PTM
RVTINDAAHMPHDYST(+79.97)TPGGTLFST(+79.97)TPGGTR	XP_026052063.1:XP_026052040.1:XP_026052062.1:XP_026052039.1	26.37	60	0.6	13701000	0	19969000	31426000	20803000	0	0	0	0	0	0	32766000	33318000	32241000	34993000	0	Phosphorylation (STY)
A(+42.01)S(+79.97)GVTVDDSVVTIFNDMK	XP_026136845.1:XP_026136743.1	22.59	60	0.8	87184000	7915100	183220000	15893000	12229000	6510800	17114000	29768000	45803000	136620000	18474000	210300000	22055000	71685000	390100000	140060000	Acetylation (Protein N-term); Phosphorylation (STY)
QVQEAIGGISSSAQATS(+79.97)PTDEKHGHAGIGELAAALNEFDNK	XP_026128795.1	22.38	60	1.6	14478000	9702100	6721300	46745000	15570000	4612400	18041000	10709000	7057100	57566000	7974600	0	21035000	1023300	0	10414000	Phosphorylation (STY)
IPLIRS(+79.97)QNNFVAIVDLPEGEHQYK		16.81	60	1.6	7808800	3577600	1016100	5699000	1672200	674230	21357000	4233800	9570300	19522000	8769300	44417	15127000	6252200	11590000	8028000	Phosphorylation (STY)
ANSAMTVVTNT(+79.97)LVEELEESQR	XP_026115754.1:XP_026115745.1:XP_026115737.1	11.83	60	0.7	204620	262870	302210	0	666420	145330	0	347190	384160	417910	543200	0	0	0	0	0	Phosphorylation (STY)
VGS(+79.97)MDNVGQEPGGGNGK	XP_026062392.1	8.94	60	2	976420	0	0	0	0	0	0	569690	2758800	930490	0	3793000	0	4846300	1747900	0	Phosphorylation (STY)
EHIAPEDKPAQVS(+79.97)PTVAK	XP_026082544.1	8.71	60	2.6	714720	0	0	0	0	0	0	0	3607200	3419000	0	2301800	0	1392900	0	0	Phosphorylation (STY)
LDQAAEEAMVSELDVNS(+79.97)PGTEWER	XP_026122725.1	8.22	60	3.4	1917800	0	0	0	0	0	0	0	3680700	4085400	8634800	4146000	0	2106600	0	6112900	Phosphorylation (STY)
SDIQTC(+57.02)S(+79.97)PSR		7.85	60	0.9	738500	0	0	0	0	0	0	1483600	1886300	1183500	567720	1478600	525410	3018100	0	934270	Carbamidomethylation; Phosphorylation (STY)
AFVESTQKS(+79.97)PVK	XP_026144687.1:XP_026144694.1:XP_026144686.1:XP_026144681.1:XP_026144683.1:XP_026144678.1:XP_026144672.1:XP_026144670.1	7.43	60	0.7	184800	0	0	0	0	0	606920	0	0	427140	879670	0	452270	0	0	405990	Phosphorylation (STY)
GGRDPGHYS(+79.97)EDEDS(+79.97)DTEEYR	XP_026094684.1	6.79	60	1.1	536220	0	2053000	1322100	932440	1504200	0	0	0	0	0	0	1148000	0	1083600	0	Phosphorylation (STY)
LYNSEESRPYT(+79.97)NK		6.49	60	1.1	178050	0	0	0	0	0	0	0	1552500	0	0	0	0	1118200	0	0	Phosphorylation (STY)
S(+79.97)DSADSQSQAIQEEPLPSTSNDEEDPLAGISLPEGVDPSFLAALPEDIR	XP_026092619.1:XP_026092618.1:XP_026092617.1:XP_026092616.1:XP_026092615.1:XP_026092614.1:XP_026092610.1:XP_026092611.1:XP_026092613.1:XP_026092612.1	6.2	60	3.2	202580	0	0	0	0	0	0	0	0	0	416500	633260	0	0	1988900	0	Phosphorylation (STY)
YYDGSES(+79.97)TELSTLQIIHDPATLASPDLLSEVSDMKQDLIK	XP_026123112.1:XP_026123032.1:XP_026123024.1	6.16	60	4.4	387210	0	0	0	2604100	0	0	0	0	0	0	0	0	0	3204000	0	Phosphorylation (STY)
LC(+57.02)QSSSVPTILPPTSLPYHLEPLPTAASLLGPDLDT(+79.97)SPVTAIK	XP_026063991.1	5.95	60	3	378050	0	0	0	0	0	1133500	0	0	0	0	947270	0	0	3590100	0	Carbamidomethylation; Phosphorylation (STY)
QMHHVTS(+79.97)LDRGSEFLDVEDHPTC(+57.02)TAASLGR	XP_026077024.1:XP_026131488.1:XP_026131487.1:XP_026131486.1:XP_026131485.1:XP_026131482.1:XP_026131484.1:XP_026131489.1	5.85	60	0.9	388980	0	0	0	0	0	0	2230300	0	0	0	0	3604400	0	0	0	Phosphorylation (STY); Carbamidomethylation
RQS(+79.97)FSFEDEEPLDLLPVLMDPSALLEDTHIEK	XP_026146210.1	5.57	60	2.2	127170	0	0	0	1121900	0	0	0	0	0	785720	0	0	0	0	0	Phosphorylation (STY)
LHHRDS(+79.97)QPNGDEDHSNLPTPVHEEESPFTLSR	XP_026129854.1	5.54	60	0.5	458840	2139000	1951900	0	0	0	0	0	0	2791600	0	0	0	0	0	0	Phosphorylation (STY)
SAVQLVNEEQEYISSKS(+79.97)FR	XP_026121768.1:XP_026121767.1:XP_026121766.1	5.38	60	3.8	311630	3633700	1040800	0	0	0	0	0	0	0	0	0	0	0	0	0	Phosphorylation (STY)
DAENHT(+79.97)SVDGFTDTPAPPTK		5.29	60	1.8	322530	0	0	0	0	0	0	0	1568400	1620700	0	0	0	1648800	0	0	Phosphorylation (STY)
EEQELHDIHS(+79.97)TR	XP_026116425.1:XP_026116424.1:XP_026136717.1:XP_026135258.1:XP_026135418.1:XP_026100284.1:XP_026081072.1	5.17	60	1.9	708760	0	0	0	0	0	0	0	1937700	0	0	312440	0	8381300	0	0	Phosphorylation (STY)
AISEELDHALNDMTS(+79.97)I		5.07	60	1.7	408820	0	0	0	0	0	3784000	0	0	0	0	0	0	0	2348300	0	Phosphorylation (STY)
LVQAFQHTDKYGEVC(+57.02)PAGWKPGS(+79.97)DTIVPDVQK	XP_026059337.1:XP_026059490.1:XP_026059491.1	5.01	60	3.3	332250	0	0	0	0	0	0	0	0	2356200	2627500	0	0	0	0	0	Carbamidomethylation; Phosphorylation (STY)
NFSAAKS(+79.97)LLNK		4.97	60	1.5	609680	0	0	0	0	0	0	0	5227400	0	0	0	0	3917800	0	0	Phosphorylation (STY)
FVPEPYGLEDDQRS(+79.97)LGYDEPDYGMGPAMHYSTMPR	XP_026104045.1:XP_026104044.1	4.85	60	3.6	282530	0	0	0	0	0	998890	0	0	0	0	0	3239100	0	0	0	Phosphorylation (STY)
S(+79.97)PAPLDQPC(+57.02)C(+57.02)R	XP_026056122.1:XP_026092383.1:XP_026055641.1	4.55	60	0.6	519420	0	0	0	0	0	0	0	0	0	0	6328900	0	774970	687490	0	Phosphorylation (STY); Carbamidomethylation
NFS(+79.97)VGRQHTSPAAPT(+79.97)TSTAALAQEAC(+57.02)K		4.5	60	0.9	116080	864360	0	0	0	0	0	0	876870	0	0	0	0	0	0	0	Phosphorylation (STY); Carbamidomethylation
S(+79.97)AGPEEEES(+79.97)GSEEEILQYYTPAELGYR	XP_026085320.1:XP_026085319.1	4.44	60	2.9	168420	0	0	0	416980	286350	0	0	0	0	0	1020700	0	0	451920	350370	Phosphorylation (STY)
FNS(+79.97)VSSYSDTR	XP_026101096.1	4.34	60	0.2	124390	0	0	0	0	0	0	0	755810	0	0	0	0	1110100	0	0	Phosphorylation (STY)
TGGAVEANS(+79.97)DS(+79.97)DQEAPVAHQIISLVMDDPEFESEELDVPNIKK	XP_026101936.1:XP_026101912.1:XP_026101928.1:XP_026101923.1	4.29	60	6.8	140450	0	0	0	0	0	1519900	0	0	0	0	0	0	0	0	586800	Phosphorylation (STY)
IYQFPDC(+57.02)DS(+79.97)DEDEDFK		4.28	60	0.9	446410	0	0	0	0	0	0	0	0	0	0	2762100	0	3856200	77835	0	Carbamidomethylation; Phosphorylation (STY)
C(+57.02)VS(+79.97)SDGVETEQVR		4.23	60	1.8	102540	0	0	0	0	0	0	806140	0	0	0	0	731940	0	0	0	Carbamidomethylation; Phosphorylation (STY)
LRTES(+79.97)IEEHATPTSAPAQWPGVSSLISLLAC(+57.02)AQGDDHISLK	XP_026143642.1:XP_026143641.1:XP_026143640.1	4.15	60	5.5	445770	0	0	0	2007000	0	0	0	3640200	0	1039300	0	0	0	0	0	Phosphorylation (STY); Carbamidomethylation
ESVLGFGQQSLPTVTLSEPEDDSAAS(+79.97)SASHSPNHSPTGR	XP_026133733.1:XP_026134045.1:XP_026134044.1	3.98	60	1.4	406980	0	0	0	0	0	0	0	764890	2190900	0	1288400	0	399500	1026800	434240	Phosphorylation (STY)
S(+79.97)PPAPTGTDSGIGMTPGDPSDHQTTLQGSHK	XP_026133733.1:XP_026134045.1:XP_026134044.1	3.95	60	0.7	2077600	0	0	0	0	1312600	0	0	0	0	0	23472000	0	0	6379500	0	Phosphorylation (STY)
FYLTFEGC(+57.02)S(+79.97)R		3.89	60	1.4	146300	0	0	0	0	0	0	0	599370	0	0	0	0	1595200	0	0	Carbamidomethylation; Phosphorylation (STY)
AGMGS(+79.97)LGGVGER		3.79	60	1.7	111790	336220	0	347750	0	0	0	0	0	0	0	0	0	992950	0	0	Phosphorylation (STY)
SYS(+79.97)EEDGDAGSSQNAPVLMKK	XP_026071510.1:XP_026071508.1	3.66	60	3.5	578660	239080	5805900	0	963050	0	837230	834640	0	0	0	0	0	0	0	0	Phosphorylation (STY)
RQSSTTSQNQDVTNVSSPSHVSLC(+57.02)NALSSPTS(+79.97)TVAAPSGQC(+57.02)	XP_026096548.1:XP_026096544.1	3.62	60	2.4	125030	0	0	0	0	0	0	0	394750	980840	0	499930	0	0	0	0	Carbamidomethylation; Phosphorylation (STY)
S(+79.97)LGYDEPDYGMGPAMHYSTMPR	XP_026104045.1:XP_026104044.1	3.56	60	1.7	188260	0	0	0	0	0	0	0	386860	0	0	678390	0	1328700	429970	0	Phosphorylation (STY)
S(+79.97)MEDFSHLPSTSQNSTEFDDPALIQNIEK		3.54	60	1	2243500	0	0	0	0	0	0	0	5743700	0	56346	10263000	0	6346900	11242000	0	Phosphorylation (STY)
ILMDS(+79.97)PEDADIFHGEDIK		3.5	60	0.7	322000	0	0	163520	0	893990	0	0	0	0	0	1998800	0	803420	970270	0	Phosphorylation (STY)
LHVS(+79.97)TTALQK	XP_026118235.1:XP_026118234.1	3.44	60	5.3	487510	0	0	0	0	0	2709100	0	1257500	0	0	0	1452700	1893400	0	0	Phosphorylation (STY)
DGS(+79.97)PSVEGSSPGEWSEALYPLLTTLNEC(+57.02)VAMMSDK	XP_026074627.1:XP_026074626.1	3.36	60	3	184900	0	0	0	1619000	0	0	0	0	0	1154500	0	0	0	0	0	Phosphorylation (STY); Carbamidomethylation
AGIVEGGGS(+79.97)EGAVTPDHR	XP_026139997.1	3.31	60	0.7	690220	0	0	0	0	0	1940800	0	1566200	680880	0	2126200	1488300	0	1371400	1179500	Phosphorylation (STY)
DNDPDVDLFATS(+79.97)PKPAVASQSSVKPVVPSLFR	XP_026134672.1:XP_026134676.1:XP_026134673.1:XP_026134674.1:XP_026134671.1:XP_026134669.1:XP_026134675.1	3.27	60	3.1	250810	78711	0	0	0	0	0	0	0	0	0	1175900	0	1014100	1493400	0	Phosphorylation (STY)
KDTIDM(+15.99)WAPYLPQYVDVVSS(+79.97)PGTAPESGQPAPPPAEAPPTETK	XP_026052722.1:XP_026052723.1	3.23	60	2.8	1258800	0	0	0	0	0	877360	0	0	8787000	0	5443700	239360	0	3534000	0	Oxidation (M); Phosphorylation (STY)
S(+79.97)LGYDDPDYGMGPPMHYSTMPR	XP_026100926.1:XP_026100807.1:XP_026100870.1:XP_026100988.1:XP_026101074.1:XP_026101023.1	3.22	60	2.6	237850	0	0	0	0	0	0	0	497700	0	0	1105900	0	1426000	538230	0	Phosphorylation (STY)
S(+79.97)QSDDEEDEGVPASYHTVSFQLLDLMHTLHTR	XP_026080198.1:XP_026080195.1	3.12	60	4.4	179650	0	0	0	0	0	520610	752630	503820	0	663430	0	160320	93981	0	0	Phosphorylation (STY)
VKDEAVQNAEIFPADSPSFLQPAAEVPHAADDTATISASS(+79.97)PGSQAGGPATTGQDSGK	XP_026062366.1	3.12	60	4.2	1234300	0	0	0	0	0	0	0	4011600	8264000	0	0	2298200	0	3941200	0	Phosphorylation (STY)
MVLEDIMGTDEWAPLDEQT(+79.97)ETEEEER	XP_026082773.1	3.11	60	1.5	144170	0	0	0	0	0	0	0	0	0	0	1239800	0	160630	762030	0	Phosphorylation (STY)
SVS(+79.97)SDGRPLDSK		3.06	60	1.3	180640	0	0	0	0	0	0	167480	647080	0	0	498520	47735	1223200	0	125580	Phosphorylation (STY)
RVS(+79.97)SLLQSPSFR	XP_026066334.1	3.02	60	1.1	115050	0	0	0	0	0	16175	65864	0	14211	36071	514670	0	833730	225230	19748	Phosphorylation (STY)
DVAGKDAS(+79.97)PAISPLTPK	XP_026081819.1:XP_026084472.1	3.02	60	1.5	178480	0	0	0	0	0	0	0	1478800	0	0	483920	0	714520	0	0	Phosphorylation (STY)
S(+79.97)PIAQMEEER		3.01	60	1.1	191200	0	0	0	0	0	0	0	0	0	0	2193700	0	674400	0	0	Phosphorylation (STY)
DLDLVYSSAQDLSHQAVHVLSGS(+79.97)APDVLQMHDLK	XP_026102301.1:XP_026079062.1	2.91	60	0.8	275920	0	0	0	1863600	1006600	0	0	0	0	0	1268700	0	0	0	0	Phosphorylation (STY)
TQS(+79.97)YYDDLK	XP_026095242.1	2.84	60	1.1	570560	0	0	0	0	0	0	0	1848800	0	15271	599890	0	6094500	0	0	Phosphorylation (STY)
QSPS(+79.97)WLAFLWSHK	XP_026122975.1	2.82	60	1	109400	0	0	0	0	0	1074000	258470	210970	0	4082	0	93472	0	0	0	Phosphorylation (STY)
YS(+79.97)QHLC(+57.02)QSPQALAPPFYSPHPTDR	XP_026101089.1:XP_026101083.1:XP_026101081.1	2.8	60	1.8	105990	0	0	0	0	0	0	0	0	0	0	669350	448200	0	472290	0	Phosphorylation (STY); Carbamidomethylation
VQSAVS(+79.97)GPPHADRQLSEGSSSALDALSDTLADIK	XP_026052334.1:XP_026052324.1:XP_026052332.1:XP_026052337.1:XP_026052328.1:XP_026052335.1:XP_026052333.1:XP_026052329.1:XP_026052326.1:XP_026052323.1:XP_026052322.1:XP_026052338.1:XP_026052336.1:XP_026052330.1:XP_026052327.1:XP_026052325.1	2.68	60	2.6	165420	0	0	0	0	0	1486300	0	0	939630	55331	0	0	0	0	0	Phosphorylation (STY)
KSDS(+79.97)EEEDDVIEK	XP_026123793.1	2.6	60	1.3	431890	0	0	0	0	0	104040	0	52162	508440	0	4682900	174160	236280	720390	0	Phosphorylation (STY)
SS(+79.97)PPAASDPWGNSAGFSEDK	XP_026145885.1:XP_026145884.1	2.6	60	3.2	293790	0	0	0	0	0	0	0	0	0	0	3914000	0	492840	0	0	Phosphorylation (STY)
GYTSDS(+79.97)EVYTEHSR	XP_026134792.1:XP_026134789.1	2.58	60	0	106830	0	0	0	0	0	0	0	0	0	0	0	0	1602400	0	0	Phosphorylation (STY)
AT(+79.97)PQSSTPKPSITSPTSPQAAPAAVAPLVDLSDTPSNQTSK	XP_026090790.1:XP_026090788.1:XP_026090791.1:XP_026090794.1:XP_026090793.1:XP_026090789.1:XP_026090787.1	2.57	60	1.5	215610	679480	880650	946160	0	0	0	0	0	0	0	0	310770	0	417030	0	Phosphorylation (STY)
NIS(+79.97)FDGKPVT(+79.97)PTSWTGGFSEILSLRDQLK		2.55	60	1.6	110950	0	0	0	1567900	0	0	0	0	0	0	0	0	0	0	96362	Phosphorylation (STY)
ISAAEALKHPWIS(+79.97)HR	XP_026051389.1	2.35	60	0.3	276440	3314900	0	0	0	0	0	0	831730	0	0	0	0	0	0	0	Phosphorylation (STY)
TAS(+79.97)QDC(+57.02)IETTPGAPEAK	XP_026123143.1:XP_026123142.1:XP_026123141.1:XP_026123140.1:XP_026123137.1:XP_026123139.1:XP_026123138.1	2.31	60	2.1	119510	0	0	0	0	0	0	61373	557280	0	254990	0	0	559830	91677	267520	Phosphorylation (STY); Carbamidomethylation
YNFC(+57.02)S(+79.97)PSPSKPPPMPYEALFDLALPR	XP_026052090.1	2.28	60	6.5	184110	0	0	0	0	0	181310	0	0	0	0	1368800	0	607390	604100	0	Carbamidomethylation; Phosphorylation (STY)
S(+79.97)PELGHSTQVLR	XP_026117877.1:XP_026101842.1:XP_026117876.1	2.22	60	3.5	131350	0	0	0	0	0	0	198850	37321	0	0	1520600	0	10242	203160	0	Phosphorylation (STY)
KTS(+79.97)PAQHSPSSNQTDIQEK	XP_026067745.1	2.21	60	4	495800	0	0	0	433110	3007800	0	0	0	0	0	3374800	0	621300	0	0	Phosphorylation (STY)
MAEIQELS(+79.97)PDS(+79.97)DRGETRPPEGEIEGDEEDEELDETLLER	XP_026078268.1	2.18	60	3.8	458680	1598700	1558600	604320	0	0	0	0	0	3118600	0	0	0	0	0	0	Phosphorylation (STY)
AEVIGEAQALPGLQAEVHTQAATAADESTNGRAEEAGGQES(+79.97)PAEAVK	XP_026127249.1:XP_026127247.1:XP_026127246.1:XP_026127245.1	2.03	60	0	1110800	0	0	0	0	0	0	0	0	16662000	0	0	0	0	0	0	Phosphorylation (STY)
ESASQIQSLLNSVESAVDAIDEQHSSVGSYPS(+79.97)KTSPR	XP_026099226.1:XP_026099225.1	31.16	47.66	1.4	54144000	36954000	19565000	39853000	26151000	14361000	28178000	35761000	228460000	20654000	30538000	41321000	78940000	12068000	170830000	28526000	Phosphorylation (STY)
VADPDHDHTGFLT(+79.97)EY(+79.97)VATR	XP_026096459.1	20.19	46.06	1.1	5652400	6680900	6551400	5261800	5632600	4519800	2502500	0	2462000	2457800	1945500	5188200	8986400	12642000	8576000	11380000	Phosphorylation (STY)
DTIDMWAPYLPQYVDVVS(+79.97)SPGTAPESGQPAPPPAEAPPTETK	XP_026052722.1:XP_026052723.1	21.75	38.86	1.9	10447000	4484600	4627200	5459700	5855200	10422000	10282000	490780	11855000	11543000	10909000	25272000	9364100	1703800	32592000	11848000	Phosphorylation (STY)
RMS(+79.97)DEFDILLDK	XP_026122975.1	15.2	38.48	1.2	2791400	793280	0	1241900	1166900	1251700	7379000	3128600	5482100	2445100	4913100	1873700	3891600	2554600	3667900	2080900	Phosphorylation (STY)
SSLVLDTVQPVTQTDATQGKDYLHSAGTIS(+79.97)PTSSLEEDK	XP_026058237.1	28.38	36.43	1	11213000	7553400	3976400	8134800	6225300	9463900	8997600	5278900	11376000	14692000	9622200	25724000	12027000	16450000	19533000	9141200	Phosphorylation (STY)
EKPEIPPYTGLPS(+79.97)LDNIPSVADLTAAMAK	XP_026145885.1:XP_026145884.1	21.89	32.98	1.3	3405000	3878400	2633500	2948000	3292500	2010500	2621500	935560	3328900	1570700	2295200	4560800	3613400	3158900	7306000	6920600	Phosphorylation (STY)
KDTIDMWAPYLPQYVDVVS(+79.97)SPGTAPESGQPAPPPAEAPPTETK	XP_026052722.1:XP_026052723.1	21.96	32.91	1.6	18633000	10668000	7173400	9918100	7193200	21550000	15875000	1197300	24827000	18406000	13270000	51202000	16375000	7993100	55153000	18687000	Phosphorylation (STY)
VTLKS(+79.97)TSDGVMLDR	XP_026127203.1:XP_026127202.1:XP_026127201.1	10.2	32.45	1.1	7047800	434670	759120	1392200	385590	1077200	18695000	6140200	15113000	7736900	11385000	7608200	10406000	9431400	8181800	6970600	Phosphorylation (STY)
EFLSEKPRLS(+79.97)HC(+57.02)EK	XP_026116254.1	23.28	30.63	0.7	6171300	4781300	3209200	4757400	2363400	7102700	3125400	1885900	8460900	5714100	4126800	19902000	3018800	11143000	9058000	3920100	Phosphorylation (STY); Carbamidomethylation
TET(+79.97)QEKNPLPSK		31.44	30.4	0.4	68458000	30079000	33579000	76530000	32542000	57411000	54441000	29796000	119530000	65931000	49525000	97547000	74321000	164360000	57529000	83748000	Phosphorylation (STY)
TTS(+79.97)GDESC(+57.02)SLTSFRPATLTVTNFFK	XP_026069398.1:XP_026069397.1:XP_026069396.1:XP_026069395.1:XP_026069394.1:XP_026069393.1	27.53	29.12	0.8	9279000	8405300	3362800	7902800	6813600	4620500	12258000	7453900	15997000	10565000	5499700	9619000	10117000	8319600	21423000	6828100	Phosphorylation (STY); Carbamidomethylation
QLS(+79.97)EGSSSALDALSDTLADIK	XP_026052334.1:XP_026052324.1:XP_026052332.1:XP_026052337.1:XP_026052328.1:XP_026052335.1:XP_026052333.1:XP_026052329.1:XP_026052326.1:XP_026052323.1:XP_026052322.1:XP_026052338.1:XP_026052336.1:XP_026052330.1:XP_026052327.1:XP_026052325.1	18.07	28.11	1.3	1861600	987690	288140	997190	1373400	716580	3748600	1549000	1720100	2876400	1959900	1820200	4443500	1130600	2790100	1522000	Phosphorylation (STY)
LTPGHELQPLALIDARPC(+57.02)SRAS(+79.97)S(+79.97)LMSSR	XP_026116316.1:XP_026104339.1	21.98	28.04	0.9	127550000	151100000	91231000	42757000	19660000	45190000	150670000	65081000	221510000	293220000	58711000	25059000	263520000	178030000	200840000	106700000	Carbamidomethylation; Phosphorylation (STY)
EPT(+79.97)GNHTPPQLSPSLNQAYPNAGSLDVQHLIMQADAR		27.81	27.65	1.7	9825300	6330300	2785200	8633800	4589900	10544000	10789000	4032400	17204000	12371000	6689100	14043000	14171000	8690200	15903000	10604000	Phosphorylation (STY)
LS(+79.97)SADSVEGC(+57.02)LDC(+57.02)LLK	XP_026124135.1:XP_026124134.1:XP_026124137.1:XP_026071736.1:XP_026071738.1	20.41	27.41	0.9	6120500	17102000	2123400	15689000	7119500	7350900	2792600	910040	8268900	2670600	3251300	3585400	5929700	6071100	5856100	3087700	Phosphorylation (STY); Carbamidomethylation
VVNYSQFNES(+79.97)DDADEDYGR		28.39	27.38	0.4	69842000	68802000	42351000	53712000	23491000	58352000	41234000	45105000	116920000	35193000	55546000	128470000	38699000	192920000	105890000	40945000	Phosphorylation (STY)
SKEEQELHDIHS(+79.97)TR	XP_026116425.1:XP_026116424.1:XP_026136717.1:XP_026135258.1:XP_026135418.1:XP_026100284.1:XP_026081072.1	10.26	26.1	1.4	19963000	11701000	241150	4220400	565980	2555800	1006000	826420	56524000	4482100	691490	21078000	1057600	185950000	7670600	866220	Phosphorylation (STY)
RAS(+79.97)QVLSER	XP_026088913.1:XP_026088912.1	15.9	26.07	1.6	46115000	208300	35500000	54929000	9414800	14051000	30693000	56080000	100200000	45651000	18744000	70347000	32708000	177760000	22088000	23346000	Phosphorylation (STY)
LPQFPPLILETT(+79.97)ASATTPSFSPPQTTVTNVK	XP_026073423.1:XP_026073420.1:XP_026073419.1:XP_026073418.1	31.21	25.24	0.7	22888000	13020000	4577800	22326000	19433000	16683000	37509000	6708500	38489000	13447000	24475000	32024000	29943000	3652200	57078000	23961000	Phosphorylation (STY)
AS(+79.97)VDEDDDVPITDIYFPPEDWVYSPLHFSSGPK	XP_026054133.1:XP_026053356.1	15.61	25.11	1.7	3072300	0	0	701940	3616400	2035200	4265200	0	7511900	0	5281800	4906200	998580	0	12843000	3924400	Phosphorylation (STY)
KAPAGS(+79.97)PQESPVVMVDELLILRPHQLSFPEAGLR	XP_026071494.1	15.81	25.02	1.5	1978100	0	0	0	0	3239200	5153300	0	7560100	0	6980500	2103500	2361100	0	0	2273200	Phosphorylation (STY)
VVDYAQFQES(+79.97)DDADEEYAKESDRPEK	XP_026097859.1:XP_026097858.1	37.66	24.79	0.6	68966000	127840000	99402000	105900000	66387000	30044000	100890000	46163000	74013000	65695000	89070000	12137000	88892000	14155000	42879000	71024000	Phosphorylation (STY)
LTALHDPSGSGLLS(+79.97)EES(+79.97)IELGEVLAVASPTAK	XP_026062711.1	23.04	24.43	1.4	7178000	6530700	5736100	1689200	6996700	3939900	4893600	483340	6617900	18142000	5490400	7756600	5928000	599060	22192000	10676000	Phosphorylation (STY)
TAS(+79.97)FDSQGSC(+57.02)PSPR	XP_026077024.1:XP_026131488.1:XP_026131487.1:XP_026131486.1:XP_026131485.1:XP_026131482.1:XP_026131484.1:XP_026131489.1	23.58	24.14	0.5	3630200	1674100	1636600	4589700	1469400	2058000	2904400	4465800	6069100	3366800	4779400	4906300	2732900	6409400	3371200	4020400	Phosphorylation (STY); Carbamidomethylation
NFSPLATDIM(+15.99)SHTC(+57.02)GSLDESADY(+79.97)LPVTTPSVEK	XP_026073423.1:XP_026073420.1:XP_026073419.1:XP_026073418.1	22.75	23.93	1.3	12130000	14742000	3299600	7288500	11386000	5622300	12045000	2069600	18254000	38000000	9301000	9681700	13430000	5493000	19806000	11537000	Oxidation (M); Carbamidomethylation; Phosphorylation (STY)
S(+79.97)VPM(+15.99)DMSSLVSDSFAHLFK	XP_026073423.1:XP_026073420.1:XP_026073419.1:XP_026073418.1	15.33	23.58	1.1	1055400	483240	361570	899800	182330	775470	2184700	699150	843880	2016700	512070	1708900	1236200	966390	1845100	1115300	Phosphorylation (STY); Oxidation (M)
M(+15.99)PIIQDALAVLTNTVIIPHST(+79.97)WDVSPHQEDR	XP_026093849.1:XP_026093848.1:XP_026093847.1:XP_026093850.1	20.89	23.29	1.5	3105000	379200	0	2251000	5224500	1981600	6100300	5945100	6464200	0	7396200	0	2024800	102430	7151300	1555100	Oxidation (M); Phosphorylation (STY)
IARPIRPSPAS(+79.97)SVESATDEEK		38.69	23.27	0.7	17921000	11491000	11563000	19855000	11332000	11625000	19887000	12440000	17817000	13189000	17220000	29497000	20652000	29739000	22315000	20187000	Phosphorylation (STY)
YS(+79.97)PQFTLQHVPDYR	XP_026135761.1	27.82	22.85	0.7	3918100	3530000	941580	4292100	1526100	3306500	5326100	2734800	7694000	4667000	4390200	4535700	4647200	5247000	3223600	2708900	Phosphorylation (STY)
VVDYAQFQES(+79.97)DDADEEYAK	XP_026097859.1:XP_026097858.1	22.68	22.28	0.8	19164000	29743000	8336800	17352000	5944800	10674000	13164000	8989700	36639000	9802400	14238000	34814000	12122000	56047000	20853000	8743300	Phosphorylation (STY)
MSETQGS(+79.97)RGDIHNPGR	XP_026094765.1:XP_026094764.1	23.23	22.26	0.7	9094100	2627800	6416400	14971000	2288000	2581400	6341800	8976500	23512000	7485700	5139100	8081000	5222800	31529000	5952900	5285700	Phosphorylation (STY)
NDVS(+79.97)RENSAVDFSK		21.92	22.18	0.7	5531800	3817500	2185700	7364000	3220300	3321000	8912500	6633200	9450700	8270100	6538600	5477900	3768700	5968400	3807000	4241600	Phosphorylation (STY)
SAFTTS(+79.97)DVVR		22.76	22.02	0.8	6508100	5041800	3109700	5328700	3352900	7279300	11424000	5562300	12090000	5826600	9423700	3654200	6484100	6498300	6653500	5893300	Phosphorylation (STY)
SES(+79.97)PQPDKPGFFGFGFVGVR	XP_026142971.1:XP_026142970.1:XP_026142969.1	15.22	21.44	1.2	1399500	789950	197990	814900	413980	1825100	866930	382170	2861500	570820	1085100	3515400	667430	2506400	3446500	1047800	Phosphorylation (STY)
LDFSGQENLLNDLNDDGISVTGLPVS(+79.97)SPLR	XP_026087550.1:XP_026087995.1:XP_026087998.1:XP_026087551.1:XP_026087999.1	22.63	20.75	1.7	2067300	720180	509950	1510200	4704900	592280	4409600	209400	2734300	841210	3165200	2257800	2055500	0	4636100	2663100	Phosphorylation (STY)
S(+79.97)PAPMDQPC(+57.02)C(+57.02)R	XP_026122796.1:XP_026126989.1	7.27	20.7	0.6	817900	0	0	14292	0	0	0	0	1143400	0	0	7513900	0	2272300	1324700	0	Phosphorylation (STY); Carbamidomethylation
SQS(+79.97)LTNTFNIPETPAAQHQSPSQDEAKAETIR		35.11	20.64	1.3	56528000	104110000	101720000	108800000	35129000	5478000	86626000	41116000	52980000	83243000	35572000	1490100	96578000	10278000	32715000	52081000	Phosphorylation (STY)
GPSPLTM(+15.99)GAQDT(+79.97)LPVAAAFTETVSAYFK		15.92	20.62	2.4	1552800	287300	238760	795720	2601700	902890	3341500	247560	2398300	0	3613300	1310000	1151200	0	4546800	1856700	Oxidation (M); Phosphorylation (STY)
DTSLDTKLT(+79.97)PEAHVK		18.15	20.1	0.6	193920000	111610000	72452000	131680000	94960000	190370000	156700000	131640000	294680000	300320000	228910000	320700000	165100000	268180000	242520000	198950000	Phosphorylation (STY)
T(+79.97)PESFLGPNAALVDLDSLVSSKPKPK	XP_026084443.1:XP_026084442.1:XP_026084444.1:XP_026140270.1:XP_026140271.1	22.33	20.07	0.8	11423000	13312000	6572400	7077100	4504400	10202000	7734200	4968800	18913000	11934000	7524700	27537000	7671100	9327600	27877000	6189000	Phosphorylation (STY)
VAAHTANFLLNTSGGTTTPAS(+79.97)SR	XP_026063883.1	36.13	20.02	0.6	9417400	6439100	8324500	9641700	5634600	7291600	8800600	5355100	8422400	8146600	7437300	14317000	14205000	10744000	14149000	12352000	Phosphorylation (STY)
LTPSPYHGMSSEGSLS(+79.97)PDR	XP_026051375.1:XP_026051376.1	36.51	19.83	0.6	9954900	6380500	3854100	9656900	4569900	12223000	8489100	5558900	17237000	6451100	10686000	17293000	9818100	16147000	13029000	7929600	Phosphorylation (STY)
DGVS(+79.97)PEAGDASNPVGVLQELAM(+15.99)QR	XP_026074368.1	24.08	19.77	1.2	11152000	11545000	5848400	10226000	8335200	6411100	10331000	5003000	16125000	38911000	5448300	10709000	9213500	12457000	11186000	5533600	Phosphorylation (STY); Oxidation (M)
VVNYSQFNES(+79.97)DDADEDYGREK		21.97	19.6	0.5	116290000	162230000	161290000	211530000	121290000	65263000	181070000	88047000	93152000	133220000	156270000	7379900	167320000	5676200	43709000	146910000	Phosphorylation (STY)
SQS(+79.97)PTHTAAPEVK	XP_026078047.1:XP_026078034.1:XP_026078033.1:XP_026078046.1:XP_026078032.1	29.26	19.37	0.8	7619200	0	5133800	7164800	2144400	8401900	4823000	6408400	12035000	6525300	7778700	18483000	4062400	18143000	5570200	7613400	Phosphorylation (STY)
LLGFGY(+79.97)NEEENKTLIDDDASSITSEQTSTM(+15.99)APEDQLE	XP_026114813.1	15.99	19.33	1.6	26993000	127380000	19073000	14721000	18719000	9566200	25192000	3770200	26223000	85326000	18808000	0	24634000	872120	10345000	20262000	Phosphorylation (STY); Oxidation (M)
EGS(+79.97)PVSHEHDFGSK	XP_026057237.1:XP_026109302.1	23.22	19.1	0.6	4896000	524690	3378200	5511300	2702300	5875600	3057100	4631500	6116500	3649300	5048400	11062000	2335200	9224200	5558600	4765400	Phosphorylation (STY)
RGS(+79.97)LPSRPSPDLC(+57.02)GSADVR	XP_026091308.1	33.41	18.97	0.6	23786000	23478000	17234000	24049000	23032000	28190000	18891000	13810000	20051000	17779000	18468000	27425000	30995000	31230000	32608000	29546000	Phosphorylation (STY); Carbamidomethylation
GTT(+79.97)PPKTPDTGK	XP_026084536.1	19.86	18.72	1.4	23383000	0	15271000	9607600	966420	23267000	13793000	30118000	48642000	26991000	22609000	50003000	16471000	67533000	2720400	22745000	Phosphorylation (STY)
VGS(+79.97)LENAHHTPGGGHVQIESHK	XP_026127249.1:XP_026127247.1:XP_026127246.1:XP_026127245.1	33.03	18.2	0.7	149390000	198800000	198900000	196360000	144640000	145560000	94461000	64186000	79353000	161040000	99213000	213190000	135370000	140340000	169300000	200170000	Phosphorylation (STY)
IADPEHDHTGFLT(+79.97)EY(+79.97)VATR	XP_026064545.1:XP_026063899.1	19.09	18.14	1	9683300	11461000	10028000	9845400	9400400	6662400	5914800	573120	6105200	5071200	3471100	9147900	15103000	22579000	14594000	15294000	Phosphorylation (STY)
S(+42.01)DS(+79.97)GKDTVAPK	XP_026097263.1:XP_026097262.1:XP_026097265.1:XP_026097261.1	18.3	18.13	0.7	7768800	0	9274100	3010300	1218700	6200300	5615500	10293000	13615000	14364000	8254900	14373000	7566700	11505000	1007300	10234000	Acetylation (Protein N-term); Phosphorylation (STY)
YNAPVQPKPQLHPASAPPFT(+79.97)APVTHTSPQMPNLHISGPINPSPEQIC(+57.02)K	XP_026078641.1:XP_026078643.1:XP_026078642.1:XP_026078644.1	33.24	18.02	1	34731000	22062000	15504000	40163000	21141000	26323000	52645000	12329000	32823000	37618000	39022000	37647000	42678000	17348000	69684000	53985000	Phosphorylation (STY); Carbamidomethylation
IRPVSNRLS(+79.97)LGDDPNSSPLVSTPQTSAPLSR	XP_026060808.1:XP_026144027.1:XP_026144018.1:XP_026144011.1:XP_026055097.1	16.79	17.76	1	2553000	2135800	2219700	3061000	3230400	3098700	3250400	1116500	1790100	92481	1873400	3041500	4281400	1410100	4949500	2743800	Phosphorylation (STY)
VVFSS(+79.97)MTSLQK	XP_026139021.1	5.23	17.66	1.5	392490	9581.3	0	0	0	0	1364300	0	1931100	0	0	937850	0	1474800	0	169660	Phosphorylation (STY)
SSSSLSSGLPPLYS(+79.97)PVNFC(+57.02)GTPLHQSQK	XP_026134884.1:XP_026134885.1	38.7	17.6	1.2	10684000	8400900	4123000	10710000	9334600	8190000	10799000	10037000	13147000	10104000	6644800	15335000	16247000	11981000	16217000	8988100	Phosphorylation (STY); Carbamidomethylation
S(+79.97)MDMDISHATQISSEFR	XP_026052146.1	21.71	17.56	0.8	16933000	33101000	13102000	22854000	7701500	10843000	7512700	9041200	19470000	6591700	16093000	33162000	16079000	20632000	23725000	14088000	Phosphorylation (STY)
LFVFELTS(+79.97)QSWLEK	XP_026130702.1	20.18	17.26	0.9	3156600	2164300	520690	2460300	962700	3356600	4590800	475340	4813200	3677600	3851800	4856200	4454400	2242700	5137600	3784400	Phosphorylation (STY)
FLAPSISVSVPEDDPY(+79.97)HSDEEYYEHPLFS(+79.97)PEWTR		15.27	16.96	2	10622000	2676200	1935600	6967800	16364000	6185800	20154000	1962800	17434000	1650500	13620000	8574300	16283000	0	27532000	17997000	Phosphorylation (STY)
IGS(+79.97)TENIKYQPGGGK	XP_026063575.1	18.66	16.74	0.9	13386000	21219000	35087000	19062000	15432000	14641000	8210800	13105000	4231700	4180200	15451000	6124800	5943400	13199000	15136000	9767900	Phosphorylation (STY)
KINDLEGGQM(+15.99)DVS(+79.97)PGQTTDEPVHPVNIPR	XP_026143603.1:XP_026143596.1:XP_026143607.1	22.91	16.36	0.8	15214000	36705000	14522000	6982900	10645000	8437500	11339000	7416000	14992000	47379000	13176000	11118000	10358000	10710000	13046000	11377000	Oxidation (M); Phosphorylation (STY)
S(+79.97)IDGESALGDTLDRLSQHT(+79.97)SSEPVHSLPR		18.51	16.32	1.7	4205000	4239900	2235100	3284500	1552900	2797900	2622000	0	5996200	6285200	3171100	12296000	2881300	4897800	8407300	2407000	Phosphorylation (STY)
KT(+79.97)LSPLQDLPEIDHS(+79.97)K	XP_026067745.1	18.17	16.18	1	2502900	5051900	1570400	2649700	437660	1507800	2373600	0	4726200	5687100	0	5529400	2824600	2050600	3133900	0	Phosphorylation (STY)
AMGQQPGEELLPEVAPPPLMT(+79.97)PDVEVK	XP_026140313.1:XP_026140312.1	23.7	16.17	1.7	4945200	4480800	1897200	7400300	5213400	4818600	6519700	1021500	4731500	2830300	3795300	4350600	11570000	1324300	9961700	4262600	Phosphorylation (STY)
SLPGVLSGSS(+79.97)SPHLGTAYTP		29.78	16.15	0.9	7647000	5657500	3286500	7768500	4414600	4567100	11618000	2679600	10072000	8190600	10074000	7287500	13627000	7072900	10580000	7807900	Phosphorylation (STY)
S(+79.97)SSPVIGSPPVR	XP_026086346.1:XP_026086256.1	18.18	15.79	0.6	7956700	5726300	6720200	11120000	5461800	7180600	12461000	7666000	12245000	8652300	13235000	6925000	7653400	7588800	79464	6636100	Phosphorylation (STY)
RVS(+79.97)PSQC(+57.02)QVQTC(+57.02)SSLR	XP_026108444.1	23.49	15.76	1.2	3307100	2064400	3111600	3455200	1589400	2079300	2923400	3665700	4691500	3905800	2370100	5500100	2621800	5451000	3923100	2253900	Phosphorylation (STY); Carbamidomethylation
YNDLLTLDDLENLTS(+79.97)DQSEEPLQTFSSGLK	XP_026140937.1:XP_026140935.1:XP_026140936.1	21.85	15.62	1.6	2323600	1764300	700990	2042500	3261000	1040500	4085500	555600	3134300	3722600	2338500	2509400	3799200	0	3485500	2414500	Phosphorylation (STY)
T(+79.97)PDPMVLIVPFKPSVIPEETVEDAELK	XP_026123908.1:XP_026123906.1:XP_026123909.1:XP_026123904.1:XP_026123897.1:XP_026123895.1:XP_026123893.1:XP_026123902.1:XP_026123901.1:XP_026123898.1:XP_026123899.1	16.97	15.57	2.1	2418700	1218200	570870	835230	1043000	4315800	949270	199330	2857900	1553000	1609500	4257900	1887300	1554100	11960000	1468900	Phosphorylation (STY)
EYLHSAGT(+79.97)ISPTSSLEEDK		21.2	15.54	1.2	13264000	13201000	2252200	8807600	4866000	14444000	10592000	5623900	23410000	13751000	10990000	29628000	10275000	26590000	15636000	8894900	Phosphorylation (STY)
GM(+15.99)TELGEKDFS(+79.97)PEFGLSDR		19.58	15.5	0.5	9983800	14327000	7553800	8841800	10423000	7740500	10651000	6141100	10612000	25863000	10300000	4371500	9580100	7095800	7546900	8710300	Oxidation (M); Phosphorylation (STY)
SRS(+79.97)PALSSLQWVAEILPPSIR	XP_026078661.1	45.58	15.48	0.4	7306300	2850800	1059500	6619100	3318000	3706900	17667000	6368400	11221000	2804100	10652000	5816000	9474300	3481300	18795000	5762000	Phosphorylation (STY)
APIQELYNPALESVAS(+79.97)LDDLQRSWETLK	XP_026142365.1:XP_026142366.1:XP_026142362.1:XP_026142360.1:XP_026142359.1:XP_026142363.1	22.27	15.48	1.6	3093000	1627800	1170800	2148400	4967800	2903900	7064300	1972800	3765100	3144600	4284200	0	6210400	0	2525900	4608900	Phosphorylation (STY)
S(+79.97)TS(+79.97)AGSTPTHTPQDC(+57.02)LAGVGDDVLDAFSQGVPR		31.33	15.44	1.1	12189000	11791000	7268800	14467000	10919000	7867000	15792000	129390	16354000	24546000	10820000	12831000	14793000	5680600	16458000	13116000	Phosphorylation (STY); Carbamidomethylation
RLS(+79.97)DSSFVANLPNGYMMDLQRPSSSSSSSSPASPATER	XP_026066132.1	20.36	15.44	1.3	9146500	10892000	7385600	4040200	4875700	0	5504700	6876100	14314000	13954000	0	15752000	9794900	14600000	28165000	1043200	Phosphorylation (STY)
VGS(+79.97)EEC(+57.02)VFYVPDDASPGALEYVKAS(+79.97)PK	XP_026070726.1:XP_026070725.1:XP_026070728.1:XP_026070727.1	21.81	15.28	2	4133900	5021500	3257400	5155600	3927500	2929700	5407400	2389000	4215200	9114800	5272100	443130	5361400	1752900	3582300	4179200	Phosphorylation (STY); Carbamidomethylation
LPS(+79.97)PQNSGLNPAAPPFFPSFAEPR	XP_026057424.1:XP_026057425.1:XP_026057423.1:XP_026057426.1	28.15	15.26	1.7	16209000	15625000	10639000	13457000	8672300	10449000	14301000	11329000	24750000	24935000	13525000	20454000	18298000	16374000	25782000	14537000	Phosphorylation (STY)
S(+79.97)TFETTFPTKFS(+79.97)DEDESTEEDEGDAVC(+57.02)MGGAGSRPLSVEPWK	XP_026058237.1	18.55	15.2	3.3	5188900	4155200	0	4348500	2442300	5085200	7644300	0	9744400	10365000	6155300	9279100	7783000	3709800	0	7121600	Phosphorylation (STY); Carbamidomethylation
MAS(+79.97)PTHSGPPSASHSPLR	XP_026094765.1:XP_026094764.1	28.64	15.16	0.8	6429500	5765600	7157100	9979100	6996900	12406000	5759000	4195200	5226300	3398800	5720300	7396100	5120200	5456000	5538500	6327000	Phosphorylation (STY)
SLS(+79.97)LLSQEK		4.51	15.06	1.6	401950	0	0	0	0	10155	122990	169810	579140	0	0	1070200	455550	2969500	456250	195530	Phosphorylation (STY)
SRLTS(+79.97)DNTDPEIMR	XP_026127249.1:XP_026127247.1:XP_026127246.1:XP_026127245.1	24.28	15.04	1.8	11346000	11993000	18697000	27056000	8687200	9549900	13312000	5243400	7642600	5016300	6939900	10282000	11307000	15728000	11351000	7388000	Phosphorylation (STY)
ADEVTMSESS(+79.97)KTTPR	XP_026130591.1:XP_026130590.1:XP_026130587.1:XP_026130592.1	23.92	15.03	0.9	2350200	1151700	497660	2928400	1237100	3251500	2063500	1850500	3529900	1574600	2308900	5096400	1560600	4030900	2340300	1831500	Phosphorylation (STY)
LTQQSS(+79.97)SFEEDTK		18.57	14.87	1.2	4621200	1693200	2766900	4623500	1809600	4496700	2943700	4095500	5927200	3851600	4217300	13006000	2356600	9976900	4183000	3371300	Phosphorylation (STY)
S(+79.97)LSRDGASDFGSLGELALLQR	XP_026087951.1:XP_026087950.1	23.86	14.85	0.4	13181000	16454000	11856000	18280000	15406000	9838600	18827000	15963000	13021000	15503000	14583000	29259	19914000	4768300	7124900	16154000	Phosphorylation (STY)
SKLVLPAPQIS(+79.97)DAELEEVVK	XP_026142488.1:XP_026085815.1	31.77	14.71	0.5	11527000	14774000	12573000	19833000	15913000	7838700	10271000	5482000	5789700	12681000	10599000	9978000	17011000	5723800	13616000	10825000	Phosphorylation (STY)
HSVS(+79.97)ADNLTVVR	XP_026056694.1:XP_026056692.1	19.74	14.53	1.1	3377000	3363300	2199700	7801500	3673900	1618100	5587100	3947700	4346200	4351800	2252500	987080	4748700	3764400	484000	1528700	Phosphorylation (STY)
VADPDHDHTGFLTEY(+79.97)VATR	XP_026096459.1	16.28	14.49	1	50358000	47709000	21584000	42241000	81007000	79254000	35841000	15236000	19385000	22489000	27798000	43566000	70946000	81427000	85758000	81136000	Phosphorylation (STY)
S(+79.97)GAPISALYGLSLK	XP_026100597.1:XP_026080820.1:XP_026136458.1:XP_026136457.1:XP_026100596.1:XP_026080819.1	24.32	14.36	0.6	2536900	3202300	777350	2745200	1034600	1377500	2986700	1681700	5102400	2859500	2266600	2851300	3170700	3517500	2302600	2177300	Phosphorylation (STY)
TDHGAEIVYQSPDISMDGS(+79.97)PRR	XP_026063575.1	15.44	14.26	1.5	3253300	5751700	2240200	5607100	5619200	4422000	3600900	1200900	3313700	2958400	4214500	72458	5204000	0	1137300	3456400	Phosphorylation (STY)
KLS(+79.97)LPTDLK		24	14.15	0.6	6131100	5154100	2176800	5209100	3426800	8839200	4814800	3020300	9474100	4770700	5021600	10249000	5203300	13750000	5612800	5243300	Phosphorylation (STY)
NNPIHDKS(+79.97)PVPGDDFIMLPDPR	XP_026067707.1:XP_026067710.1:XP_026067706.1:XP_026067705.1:XP_026067704.1:XP_026067709.1:XP_026067708.1	5.29	14.04	2.5	6270300	370080	0	0	0	0	0	0	0	28395000	0	20958000	26436000	15874000	2022100	0	Phosphorylation (STY)
LLS(+79.97)FGYVEEENK	XP_026069909.1:XP_026069911.1	16.62	13.96	0.8	11327000	20649000	2820000	8568000	1752800	3233900	3841800	2388300	20085000	5430600	2719700	22381000	6215400	51643000	15524000	2653600	Phosphorylation (STY)
FAELPEFRPEEVLPS(+79.97)PTLQSLATS(+79.97)PR	XP_026140339.1:XP_026140340.1	22.83	13.84	1.7	3158600	2855100	2910100	4267200	2966000	2639700	2956700	787500	1750300	5792700	1105700	2637800	6160400	2233900	4058400	4256900	Phosphorylation (STY)
KTPEGS(+79.97)ASPVQGQHGATNPELENM(+15.99)SPLDK	XP_026069541.1	15.3	13.76	1.7	6272000	18203000	7365300	4664300	2627100	2417600	5124200	1573300	4075300	21332000	6493800	4984000	2842200	3219900	3285900	5871700	Phosphorylation (STY); Oxidation (M)
EVS(+79.97)SRPS(+79.97)TPGLSVVSGISATSEDIPNKIEDLR	XP_026118859.1:XP_026118861.1:XP_026118860.1:XP_026118857.1:XP_026118856.1:XP_026118854.1:XP_026118855.1:XP_026118858.1	29.63	13.56	0.8	38391000	48479000	15787000	35577000	22779000	16594000	43082000	12263000	76858000	66588000	30181000	42598000	47708000	29770000	53643000	33963000	Phosphorylation (STY)
SMS(+79.97)APGSLLMDSWPFRPSFK	XP_026067217.1	22.19	13.56	1.1	9688700	5906800	959580	17510000	1319100	6984300	19865000	3294600	16420000	4630500	7799200	7758900	18057000	6669400	19254000	8901000	Phosphorylation (STY)
APSPWHSPT(+79.97)EGGRR		19.55	13.53	1.1	1287400	650700	1012000	1336200	624590	1493000	1593100	1369200	1953100	1456100	1966700	1147100	985050	1153100	965450	1605100	Phosphorylation (STY)
RPGQGFHGVGEAGSVLS(+79.97)PR	XP_026087486.1:XP_026087485.1:XP_026144440.1:XP_026087487.1:XP_026144441.1:XP_026144439.1	15.3	13.4	1	5770400	6572000	5307700	7365200	5699800	6600200	4495600	2884400	4443400	3301000	3903900	7404200	8581000	6420000	7593000	5984000	Phosphorylation (STY)
KINDLEGGQM(+15.99)DVS(+79.97)PGQTADESVHPVNIPR		24.03	13.17	1	15986000	39114000	16000000	4972800	12378000	9851900	12895000	8698600	11031000	48336000	15120000	13976000	11334000	7832000	13615000	14637000	Oxidation (M); Phosphorylation (STY)
THHPSPMS(+79.97)PGSTGQPLGR	XP_026083273.1:XP_026083472.1	5.26	13.11	1.6	289540	449660	765190	700730	334570	549670	13676	0	0	0	0	214740	424000	312650	166430	411860	Phosphorylation (STY)
LQSGGGPVYIS(+79.97)GQHFVSVKESDDEDEEEEENNTSPVK	XP_026136033.1	21.66	13.08	1.5	26424000	41780000	102970	38346000	22374000	17880000	32422000	15927000	1120100	0	31610000	44767000	39732000	41508000	39417000	29367000	Phosphorylation (STY)
RAS(+79.97)GQAFEVILGSPAPDAK	XP_026144158.1:XP_026144159.1:XP_026144157.1	20.03	13.06	0.6	2691300	3811200	2304900	3475700	3415600	3800900	1770800	1244100	1332600	2204200	2293400	2272500	3648500	2850700	3051100	2894000	Phosphorylation (STY)
SPARS(+79.97)PAPLDQPC(+57.02)C(+57.02)R	XP_026056122.1:XP_026092383.1:XP_026055641.1	28.16	13.03	0.6	7070400	4121700	4347300	9701500	4210400	5410700	7837900	7717300	9556200	8452200	9442600	7825500	5553200	8680100	6697000	6502600	Phosphorylation (STY); Carbamidomethylation
MS(+79.97)DEFDILLDK	XP_026122975.1	7.33	13	1.3	477780	98781	0	82424	0	49126	1436900	0	1633000	502570	1067000	414790	650280	204970	791160	235760	Phosphorylation (STY)
KLS(+79.97)QRPTVAELQAR	XP_026096814.1:XP_026096816.1:XP_026096813.1:XP_026096811.1:XP_026096812.1:XP_026096817.1:XP_026096815.1	23.97	12.89	0.7	4114500	4236900	2936400	4210600	4291600	4897500	3424300	784620	3956800	3779600	4066200	2908200	4690300	6236700	5127300	6170100	Phosphorylation (STY)
DS(+79.97)FIGTPYWMAPEVVMC(+57.02)ETSK		16.76	12.86	1.4	1641000	969790	1524800	1253000	1359100	995670	1877000	0	3075000	941720	1760900	3168700	1980700	198970	4130800	1379200	Phosphorylation (STY); Carbamidomethylation
GGWPLQQC(+57.02)S(+79.97)APADLAYEDR	XP_026129604.1	22.92	12.83	0.6	23515000	24023000	9414500	22821000	15442000	20078000	23143000	10562000	34492000	28418000	22467000	25127000	27223000	32534000	31479000	25507000	Carbamidomethylation; Phosphorylation (STY)
RQS(+79.97)FS(+79.97)FEDEEPLDLLPVLMDPSALLEDTHIEK	XP_026146210.1	5.87	12.7	1.4	870220	0	0	0	8146600	0	0	0	0	0	4730200	0	0	0	176400	0	Phosphorylation (STY)
SEQHTDNFSLSTVAEGSQANDC(+57.02)T(+79.97)C(+57.02)KEDPC(+57.02)K	XP_026145665.1	23.6	12.67	1.5	14009000	7839100	6003400	15394000	12515000	12492000	13365000	11694000	8761100	17465000	26963000	20152000	15027000	2741900	20447000	19279000	Carbamidomethylation; Phosphorylation (STY)
S(+79.97)LDRLEDADASTNVADQAEEPPTADEQDK	XP_026082322.1	10.25	12.49	1.4	2513100	1198500	0	1557100	0	2733900	0	0	4491400	1917900	1312800	13054000	0	8273100	3157600	0	Phosphorylation (STY)
T(+42.01)TIDYSVWDHIEVS(+79.97)DDEDDTHPNIDTPSLFR	XP_026053717.1:XP_026102359.1:XP_026102780.1	28.99	12.49	1.5	34249000	3538400	9634000	21038000	82088000	15732000	46043000	18110000	54144000	1286400	93987000	11998000	18925000	9159700	83888000	44169000	Acetylation (Protein N-term); Phosphorylation (STY)
S(+79.97)PPLPFQQFGVPLSVLR	XP_026071015.1	5.95	12.37	1.1	2180500	579380	0	100200	0	1105700	164350	0	690160	95271	55324	20187000	0	228790	9189700	311530	Phosphorylation (STY)
GDSSAIAGSNASTPS(+79.97)PSADLLGLR	XP_026062167.1:XP_026062149.1	20.59	12.22	1.2	9495800	10128000	2400200	8157800	4967700	8247600	7650400	3630800	16503000	10250000	6924600	17997000	10363000	18498000	11232000	5487300	Phosphorylation (STY)
IFAPNT(+79.97)DQMHVVDHLKGSPTEEK	XP_026074124.1	14.15	12.2	1.5	6362000	3296700	1564500	2695000	1756400	5263400	2642500	2066100	6786200	1950700	3651600	25713000	2278300	20809000	12445000	2511000	Phosphorylation (STY)
S(+79.97)KSPLPPLEEEDEEFDDTLVC(+57.02)LDPYNC(+57.02)DLNFK	XP_026088706.1:XP_026088705.1:XP_026088704.1	34.76	12.17	1.1	16991000	7729600	4018000	17123000	27750000	11742000	26493000	4607600	19206000	14210000	21203000	18677000	28351000	1201800	33940000	18617000	Phosphorylation (STY); Carbamidomethylation
AYS(+79.97)FC(+57.02)GTVEYMAPEVVNR		35.31	12.16	0.9	28008000	24466000	7694000	27114000	29242000	20476000	39844000	9266000	51505000	16086000	30958000	28097000	36334000	17404000	53274000	28354000	Phosphorylation (STY); Carbamidomethylation
S(+79.97)VDMDSEGEKPQMVK	XP_026093697.1:XP_026093696.1:XP_026093694.1:XP_026093693.1:XP_026093695.1	15.82	12.1	1.1	4697500	4279400	3842400	9126100	2567800	7802700	4422700	1420300	4029700	1240500	3391800	6486200	4308100	6452400	5650700	5441300	Phosphorylation (STY)
VNEAEIPEFKS(+79.97)FEELELPK	XP_026071436.1:XP_026071435.1:XP_026071434.1	14.5	12.1	1.7	2585100	1387800	261830	1238100	1270800	1142700	5460500	2173100	3720300	4725700	3945900	1323400	4555000	1080800	3944000	2546200	Phosphorylation (STY)
TGVVVETEGDM(+15.99)T(+79.97)PK		20.09	12.05	0.6	2333600	2006900	732120	2283200	1724200	1798000	3282000	1120500	3301500	5421800	2868600	2610600	1910100	1738300	2266800	1939400	Oxidation (M); Phosphorylation (STY)
IADPEHDHTGFLTEY(+79.97)VATR	XP_026064545.1:XP_026063899.1	17.81	11.89	0.6	76123000	64176000	43417000	59147000	108860000	117910000	58040000	38008000	29441000	28739000	47829000	86430000	127890000	87470000	115210000	129280000	Phosphorylation (STY)
GS(+79.97)LPSRPSPDLC(+57.02)GSADVR	XP_026091308.1	15.91	11.89	1.5	1325700	1366100	983530	1251900	1111700	1547100	1003700	402570	1677600	673950	943720	1540500	1692600	2296700	1821900	1572500	Phosphorylation (STY); Carbamidomethylation
DYLHSAGTIS(+79.97)PTSSLEEDKC(+57.02)FK		21.25	11.88	0.9	24365000	5323500	17033000	40582000	30723000	6354700	5993100	26166000	9024300	7041300	45056000	34876000	49254000	39654000	42665000	5730000	Phosphorylation (STY); Carbamidomethylation
KPFKLS(+79.97)GFSFK	XP_026107437.1:XP_026100809.1:XP_026085668.1	18.58	11.85	0.6	2996600	3456800	786340	3336000	1009200	1964900	3038100	1049100	4467800	4178900	1390500	4918000	4081500	5973100	2975200	2323700	Phosphorylation (STY)
ILGLAVDRHS(+79.97)QGATPDTTPAR	XP_026123908.1:XP_026123906.1:XP_026123909.1:XP_026123904.1:XP_026123897.1:XP_026123895.1:XP_026123893.1:XP_026123902.1:XP_026123901.1:XP_026123898.1:XP_026123899.1	21.94	11.84	1.1	2073800	1574700	1169700	889670	1866000	2455100	2500100	985230	2272700	2068200	2643400	3453200	2520300	1612000	2663000	2433800	Phosphorylation (STY)
RSSLT(+79.97)SMDSQLSGC(+57.02)WESR	XP_026137759.1:XP_026137670.1:XP_026137758.1:XP_026137669.1	23.74	11.83	0.6	4202100	4303100	1386700	4007300	3631300	2895800	4295600	4527100	6573600	3089700	3705100	5367600	4680700	6181600	5153000	3232800	Phosphorylation (STY); Carbamidomethylation
KLS(+79.97)ERPTVAELQAR	XP_026083304.1:XP_026083301.1:XP_026083300.1:XP_026083303.1:XP_026083302.1:XP_026083299.1:XP_026083298.1	21.96	11.68	0.6	2065400	2238200	2009100	2050000	2157400	2365200	1797200	505770	1991400	1596100	1897400	2123500	2321900	2793200	2312200	2822000	Phosphorylation (STY)
GDSISIMSNLPQTGS(+79.97)LER	XP_026105570.1:XP_026105555.1:XP_026105560.1:XP_026105550.1:XP_026105565.1	32.52	11.68	0.4	28636000	29408000	13222000	30502000	18816000	22533000	29400000	16510000	41209000	25489000	28056000	38529000	35195000	39376000	35940000	25357000	Phosphorylation (STY)
TKPQS(+79.97)SVPASPQKGHAVNLLDVPVPVTR	XP_026058399.1:XP_026058398.1:XP_026058402.1:XP_026058400.1	22.89	11.61	0.8	15279000	15892000	10228000	12328000	9477800	13557000	12251000	7662700	19245000	19346000	16693000	22705000	13964000	21798000	19759000	14277000	Phosphorylation (STY)
IADC(+57.02)S(+79.97)VQTDEEDQGDWESQPIRR		23.54	11.57	0.5	3674900	7816600	3289700	5750700	2431000	2298200	2906500	1588000	3905500	2973100	3183900	3912100	4167800	3823300	3244600	3833000	Carbamidomethylation; Phosphorylation (STY)
WLAAGRPDESAEEGQDGSGS(+79.97)PK	XP_026052733.1:XP_026052731.1	12.89	11.57	0.8	102960000	42490000	26087000	365230000	145500000	32919000	244490000	266750000	98070000	109230000	42947000	17720000	460540	99979000	13873000	38607000	Phosphorylation (STY)
APQPGSPNYC(+57.02)KPDALAMATAS(+79.97)PHR		29.29	11.56	0.7	13159000	7388000	7325900	13402000	10606000	9742200	19790000	10143000	18247000	10091000	18575000	14927000	17907000	10513000	14327000	14398000	Carbamidomethylation; Phosphorylation (STY)
S(+79.97)TSC(+57.02)QSSPLIFR	XP_026072781.1:XP_026110103.1:XP_026110102.1:XP_026072780.1	15.56	11.5	1.5	3011600	1266500	1185900	3479400	1469400	2734800	4431000	1881200	4606500	2692300	3363600	4111300	2736900	3616200	4163500	3435700	Phosphorylation (STY); Carbamidomethylation
SQS(+79.97)ADITLSSEKER	XP_026132971.1:XP_026132949.1:XP_026132960.1	33.36	11.5	0.6	15836000	17840000	15783000	27115000	15275000	13567000	16170000	15569000	17188000	18755000	19554000	5788900	16450000	6681900	11441000	20368000	Phosphorylation (STY)
SGIES(+79.97)DEDPEAKIETPEPKPE	XP_026096177.1:XP_026096176.1:XP_026096178.1	18.18	11.44	1.5	3079300	5198900	4720800	4971400	3643700	2959900	3899700	921400	1204900	3455900	3380100	719020	4274000	0	2106200	4733400	Phosphorylation (STY)
EAES(+79.97)C(+57.02)DC(+57.02)LQGFQLTHSLGGGTGSGMGTLLISK		28.6	11.38	0.9	9369500	9322900	2291800	13492000	4712100	4973400	13817000	5018500	14692000	8560100	8489500	9373100	12446000	7344500	16593000	9416300	Phosphorylation (STY); Carbamidomethylation
HSHMSSS(+79.97)GSINMLESPQLATLADDVTAALAK		20.58	11.28	1.1	21140000	35038000	17757000	6174800	63790000	16787000	16733000	2485000	4633000	25994000	27224000	10680000	35040000	10619000	13724000	30428000	Phosphorylation (STY)
QS(+79.97)PDHPSLGGMQR	XP_026067745.1	8.19	11.21	1.1	4040600	711620	969430	1834700	554960	2156000	1744600	4413000	2764300	593310	901880	18051000	1288100	20906000	2936100	783490	Phosphorylation (STY)
S(+79.97)GSILELIAGGSTC(+57.02)SPLLLR		19.66	11.11	1.2	2241400	1715700	303880	2283300	2793500	1752900	3894900	812810	3088700	753760	2127200	2397500	3363300	515550	6108100	1709300	Phosphorylation (STY); Carbamidomethylation
STS(+79.97)FADVMDILK	XP_026116930.1:XP_026142004.1	15.95	11.03	1.2	5035500	7630000	2439800	6163000	434900	344050	5251300	2647900	13726000	3726600	1434600	4588400	7926700	12709000	4889800	1620800	Phosphorylation (STY)
AIGGIILTAS(+79.97)HNPGGPSGDFGIK	XP_026069410.1	17.18	10.98	0.8	67274000	213310000	19402000	52343000	100240000	97395000	29344000	19073000	90254000	32037000	33069000	59236000	55038000	68370000	72237000	67767000	Phosphorylation (STY)
KQGS(+79.97)IDS(+79.97)DMEDSDC(+57.02)PYIENVPSIK	XP_026112461.1	18.58	10.9	1.1	10781000	9940000	12780000	20118000	12174000	13849000	14139000	2725000	7297100	13975000	17562000	1325700	17797000	2328300	14249000	1457400	Phosphorylation (STY); Carbamidomethylation
MPQQETEC(+57.02)PEQS(+79.97)LSVEC(+57.02)GQESPEHSFALDFSK	XP_026067745.1	32.45	10.89	1.3	30153000	25851000	11614000	33184000	21125000	31872000	31844000	12487000	40259000	35539000	24252000	47805000	34570000	36056000	38164000	27677000	Carbamidomethylation; Phosphorylation (STY)
ETEALLQSIGISPEPPLVPTPM(+15.99)S(+79.97)PSK	XP_026087375.1:XP_026087373.1:XP_026087374.1:XP_026087376.1:XP_026087377.1	29.66	10.84	1	8532900	6519700	8053700	6963800	6791400	6000200	9313600	3264800	6066900	26407000	6757400	9434700	9938800	5199300	9450700	7831900	Oxidation (M); Phosphorylation (STY)
ES(+79.97)SPFINSTDPEKNQQYDGK		29.61	10.84	0.2	12199000	10477000	9400900	13840000	6075100	7780900	14973000	9152700	20331000	14538000	14393000	15003000	10335000	14744000	11200000	10744000	Phosphorylation (STY)
AGTLSITEFADMLSGNMSGFRS(+79.97)R		21.34	10.8	0.8	4229900	6306700	0	6994200	3438500	1435400	10967000	4361700	8565800	0	4978400	0	6927600	483970	5468500	3521900	Phosphorylation (STY)
GSIRQS(+79.97)LELNDLNR	XP_026062227.1	17.57	10.74	1.2	1587200	1370600	413760	1311100	836210	1297800	1080200	520210	2478700	912670	1043400	2976000	1445900	4891100	2056400	1174200	Phosphorylation (STY)
ADS(+79.97)IEIYIPEAQTR		10.37	10.74	2.1	2408900	1433200	649710	1138500	490560	1430300	322650	1556600	3936400	964010	1615600	6828500	1312600	7468900	5886300	1099200	Phosphorylation (STY)
APAVQDINSQGSALC(+57.02)SLISVLTS(+79.97)PAK	XP_026080532.1:XP_026080529.1:XP_026080533.1:XP_026080537.1:XP_026080530.1	23.58	10.69	1.1	2318500	2227400	695890	2125300	2733600	1166400	3339600	1453300	3693900	2483500	1668300	2515700	3171000	1100400	4603700	1798900	Carbamidomethylation; Phosphorylation (STY)
INQNLNDTLEELENQDMSSDKTQDANHTLS(+79.97)PGGPAAIPK	XP_026128082.1	29.38	10.65	1.9	8182800	10561000	10554000	11278000	9465900	6260100	8483700	2453800	6349200	9080200	4774900	5269800	13606000	5037600	11440000	8127300	Phosphorylation (STY)
RHS(+79.97)DAGVQTDPVAPEK	XP_026055488.1:XP_026055486.1:XP_026055482.1:XP_026055485.1:XP_026055484.1:XP_026055481.1	23.72	10.61	0.8	42730000	36723000	53855000	52037000	21782000	36259000	46903000	40154000	43831000	83701000	47745000	52751000	19076000	34592000	34102000	37432000	Phosphorylation (STY)
FC(+57.02)GMFC(+57.02)PVEGS(+79.97)AENK	XP_026129236.1:XP_026129235.1	18.54	10.6	1.3	2736000	0	0	1908400	1295900	3412100	2214200	1995800	5230600	2157800	2934700	5206500	2043300	5004700	5051400	2584100	Carbamidomethylation; Phosphorylation (STY)
MPIIQDALAVLTNTVIIPHSTWDVS(+79.97)PHQEDR	XP_026093849.1:XP_026093848.1:XP_026093847.1:XP_026093850.1	14.86	10.59	0.8	4192900	0	0	2783500	7672000	895410	6789100	13880000	8730900	0	11438000	0	1176800	228360	8569300	730590	Phosphorylation (STY)
NLLEEDS(+79.97)DEEEDFFLRGPTGPR	XP_026147176.1:XP_026147177.1	20.18	10.48	2.9	7634700	9689400	15077000	10155000	11774000	2932400	12556000	5614400	1827800	8572700	7877300	856000	11216000	339410	5259600	10774000	Phosphorylation (STY)
VSS(+79.97)MDNVNHEPGGGK	XP_026097340.1	37.69	10.47	0.6	14841000	5145700	12336000	20527000	10094000	11621000	11191000	18047000	18773000	10996000	17776000	19914000	11279000	23774000	13962000	17183000	Phosphorylation (STY)
SSS(+79.97)STMLEGGGALGK		3.71	10.43	5.7	457340	385950	0	48601	788370	0	1705600	615100	3278600	0	0	0	37903	0	0	0	Phosphorylation (STY)
YFDRVDESS(+79.97)PEYQR		30.44	10.41	1.3	27995000	26802000	12886000	42296000	24087000	34504000	36818000	32700000	35840000	25753000	36468000	12512000	28195000	21925000	21115000	28018000	Phosphorylation (STY)
RS(+79.97)DSMTFLGC(+57.02)IPPNPFEVPLAEAIPLADQPHLLQPNAR	XP_026139126.1:XP_026139123.1	19.77	10.41	1.9	9087400	640860	0	8550400	17974000	7916400	22352000	3993700	15197000	0	14629000	1964300	10439000	0	27470000	5183000	Phosphorylation (STY); Carbamidomethylation
AVHAVPFVRPGVGMNVS(+79.97)LTDLS	XP_026114501.1:XP_026114500.1	22.65	10.36	0.8	3554100	3195200	1173200	4318800	3016400	2214500	7486700	727970	3838500	3570000	3514400	3267600	4952600	2126800	5998200	3910000	Phosphorylation (STY)
IPMDMMEQEPFLGDKAS(+79.97)DR	XP_026067156.1	4.3	10.36	3.4	1418000	62035	0	66057	0	160230	0	0	2970400	0	116810	8524200	0	4753300	4617100	0	Phosphorylation (STY)
MPQQETEC(+57.02)PEQS(+79.97)LSVEC(+57.02)GQESPEHS(+79.97)FALDFSKQSPDHPSLGGMQR	XP_026067745.1	39.2	10.36	1.5	29261000	23910000	17774000	38109000	17865000	27223000	41145000	0	34694000	39124000	31827000	30399000	42356000	12368000	42046000	40075000	Carbamidomethylation; Phosphorylation (STY)
AVGS(+79.97)ISDSDALDFDR	XP_026097144.1:XP_026097143.1	19.73	10.36	0.9	5983100	5751200	1614100	6256900	4707700	4281600	6463100	3603000	10093000	5541500	5648500	4594200	7102400	11417000	6460800	6211500	Phosphorylation (STY)
NNS(+79.97)LSPNNPLLNLVNS(+79.97)GLYEEDNQWITQINR	XP_026144962.1	7.85	10.35	3	890870	64895	0	199870	0	0	2547300	0	1340500	173480	2629700	434310	744390	0	3088200	2140600	Phosphorylation (STY)
RGS(+79.97)GVT(+79.97)VSSDDHQTSPGPHHPPHSLSLLTPGSQVK	XP_026109647.1	21.57	10.33	1.4	9796800	11311000	11855000	8559000	8199600	7484300	11033000	0	5382200	31880000	9496100	11475000	10208000	906800	9639900	9523900	Phosphorylation (STY)
LTPGHELQPLALIDARPC(+57.02)S(+79.97)RAS(+79.97)SR	XP_026146447.1	32.17	10.31	0.5	39685000	31711000	31504000	56737000	23165000	15124000	48219000	19313000	36427000	81350000	22349000	47035000	64774000	32677000	53553000	31334000	Carbamidomethylation; Phosphorylation (STY)
TTSLSSTYS(+79.97)M(+15.99)EGSR	XP_026122290.1:XP_026122346.1	18.66	10.24	0.9	1715300	828560	962210	1242600	1017100	2119300	1540600	1831600	2043100	3678200	2382700	2202100	828480	2093500	1287100	1673000	Phosphorylation (STY); Oxidation (M)
S(+79.97)VGSPPFSFLQRPF	XP_026110833.1:XP_026109623.1	5.48	10.22	2.2	314190	222650	38268	441370	165630	474160	80500	0	27164	0	0	809030	743290	416940	737220	556620	Phosphorylation (STY)
SQS(+79.97)VDVSSVHR	XP_026059067.1	28.82	10.21	0.7	10239000	6607100	6607300	11978000	4525400	9268700	9180000	9516300	16382000	8974800	10943000	13140000	6420300	21723000	8246100	10077000	Phosphorylation (STY)
VQGEAVSNIPENTQTPTVPEES(+79.97)EEEEVDETGVEVK	XP_026116043.1	23.86	10.2	1.6	15663000	21578000	6876700	16350000	7351800	14339000	12161000	3100500	21514000	21531000	13020000	30401000	14306000	17213000	22560000	12638000	Phosphorylation (STY)
ELEELETAVS(+79.97)ATSTK	XP_026076811.1:XP_026076812.1	15.72	10.18	1.3	1837000	1426700	406780	1795400	1098400	1765000	2280900	342800	2882600	1677100	1895700	3344000	1949700	2643500	2582300	1463500	Phosphorylation (STY)
VLS(+79.97)PIDNVGAATVTK	XP_026059954.1:XP_026059947.1:XP_026059946.1	32.94	10.17	0.5	8846200	7520800	2892000	8795200	6328900	11650000	9914300	4171700	11547000	6190400	8793800	12551000	10908000	11476000	12772000	7182300	Phosphorylation (STY)
DSPALAS(+79.97)PDLLSEVSEMK	XP_026123908.1:XP_026123906.1:XP_026123909.1:XP_026123904.1:XP_026123897.1:XP_026123895.1:XP_026123893.1:XP_026123902.1:XP_026123901.1:XP_026123898.1:XP_026123899.1	2.63	10.15	4.3	336810	0	0	0	14202	326520	0	0	0	30328	0	2389800	0	2291300	0	0	Phosphorylation (STY)
DDSPPTASPFTFST(+79.97)SFEEDILDLK	XP_026067475.1:XP_026067477.1	10.56	10.1	1.7	349390	0	0	98431	2032100	0	423610	0	503350	0	1281300	0	58206	0	400770	443130	Phosphorylation (STY)
VSIIPPTALNS(+79.97)IDSDGFWK		35.52	10.09	1	9601300	7124700	3576500	11143000	7408000	8048000	14970000	4968200	13609000	11073000	8871100	8309700	13910000	5354300	15898000	9756400	Phosphorylation (STY)
LADAMSESPS(+79.97)RDIVGSGTAELQR	XP_026082250.1:XP_026082248.1:XP_026082256.1:XP_026082252.1	18.1	10.07	0.8	1791500	2779800	999930	3715300	2629000	1915300	2512200	748830	1674400	525720	1684900	0	3649600	703390	1262400	2072000	Phosphorylation (STY)
DHS(+79.97)PSAVAYNS(+79.97)DEERYR	XP_026059926.1:XP_026059925.1:XP_026059924.1:XP_026059923.1	23.59	10.03	0.6	4041000	5383600	4627500	6966300	2883000	4618000	5176200	1083300	3769500	7119800	5493500	480800	3934900	0	3349000	5729200	Phosphorylation (STY)
MPS(+79.97)ITQAPSDK		3.45	10.02	1	869380	0	60246	0	0	0	0	0	4120400	0	594810	2826400	0	4798700	0	640130	Phosphorylation (STY)
FC(+57.02)GMFC(+57.02)PVEGS(+79.97)ADNK	XP_026075460.1:XP_026075461.1:XP_026075458.1	3.96	9.92	1.1	175970	23462	0	0	0	0	0	0	657670	0	0	576520	0	1092200	289740	0	Carbamidomethylation; Phosphorylation (STY)
S(+79.97)VDEVNYWDKQDHPISR	XP_026086786.1:XP_026143431.1	26.94	9.92	0.5	11703000	9401400	6801200	7128600	2747300	6660700	7024700	4863300	25166000	7935000	7768700	31401000	5292300	33279000	14779000	5301500	Phosphorylation (STY)
SHS(+79.97)METMVTHK	XP_026082312.1:XP_026082316.1:XP_026082314.1:XP_026082311.1:XP_026082309.1	19.91	9.85	0.8	1232600	0	982960	1270800	362850	1234600	912530	1838400	2195400	579080	1192500	1871400	920650	3039500	713010	1375900	Phosphorylation (STY)
ANADVLALDNVMNNDKFT(+79.97)SSPSMPGLK	XP_026107802.1:XP_026119921.1	22.15	9.82	0.7	6866100	7823600	5146900	8503000	5903700	3720700	8543000	5121400	2257200	6596400	5867800	6547700	11840000	7464600	11289000	6366900	Phosphorylation (STY)
S(+79.97)IDEALNSEALFQHSLFGSSR	XP_026142950.1	28.12	9.82	0.8	3605500	3254500	2189600	4536100	2474500	1770900	4058500	3367800	5387200	3999100	3697500	2747700	4912600	3146800	5390600	3148800	Phosphorylation (STY)
AGS(+79.97)PGFSC(+57.02)VSMK	XP_026108871.1:XP_026108869.1:XP_026108870.1:XP_026063177.1:XP_026064692.1:XP_026064691.1:XP_026064689.1	22.53	9.81	0.6	3107200	3215300	1650300	5171100	2172900	3625100	3444400	1611700	4222200	849490	2473300	3418500	3542200	4995800	3646800	2569600	Phosphorylation (STY); Carbamidomethylation
VIEQLGTPS(+79.97)PEFMK	XP_026052443.1:XP_026052436.1:XP_026090965.1:XP_026090967.1:XP_026090964.1:XP_026090959.1:XP_026090960.1:XP_026090961.1:XP_026090958.1:XP_026090957.1:XP_026090954.1:XP_026090951.1:XP_026090952.1:XP_026090962.1:XP_026090963.1:XP_026090955.1:XP_026052438.1	20.13	9.81	1.3	4724400	3012700	887800	5322200	3422400	6372200	5697800	1803200	6112400	1582500	3871800	8417300	7291300	5246700	8208300	3618000	Phosphorylation (STY)
AMLLAQQMTSGSSTLLS(+79.97)SPLHSSK	XP_026070744.1:XP_026070737.1:XP_026070729.1:XP_026070723.1:XP_026070714.1	21.65	9.78	1.7	6016000	4161400	1928000	10472000	3277600	2343300	8493900	6276800	10100000	2417300	3015000	7777400	9977400	5489600	11529000	2981700	Phosphorylation (STY)
HDS(+79.97)DAEDDDDVKKPALQSSVVATSK	XP_026142194.1:XP_026108386.1	23.15	9.76	0.7	10644000	10676000	5325400	23902000	11846000	6120400	16321000	6136300	12953000	18823000	6384900	6837900	15784000	9126300	3652500	5775500	Phosphorylation (STY)
VALSHSS(+79.97)SAGSISDVHGPGTDDTHNISQWR	XP_026096910.1:XP_026096911.1	11.88	9.71	1.3	4020000	1782300	1543700	2482000	1872900	1597300	6823900	5888400	9020500	6668500	7560700	2632000	3132300	3738000	3003300	2554100	Phosphorylation (STY)
S(+42.01)DDEQQEQT(+79.97)IAEDLVVTK	XP_026113062.1	2.54	9.68	1.8	3276400	13947000	8245.7	13635000	8660900	12158	19759	14764	21274	0	12708000	26475	26930	41134	0	24016	Acetylation (Protein N-term); Phosphorylation (STY)
IGS(+79.97)MDNIKHTPGGGSR	XP_026078932.1:XP_026078933.1:XP_026078935.1:XP_026078934.1:XP_026078936.1	11.16	9.65	1.8	900850	1078600	5309100	1445100	866800	0	469550	656580	33095	79326	497310	504330	554220	334910	766170	917680	Phosphorylation (STY)
SLS(+79.97)PSSVSSDSTYEMGFDSLDGSLHNLRPSM(+15.99)SGLHLVK	XP_026109940.1:XP_026109937.1:XP_026109936.1:XP_026109938.1:XP_026109935.1:XP_026109934.1:XP_026109926.1:XP_026109917.1:XP_026109910.1	17.01	9.65	1	8942500	0	0	7209300	4565600	6579800	13227000	0	14249000	17534000	9362400	10181000	12228000	7234200	18544000	13224000	Phosphorylation (STY); Oxidation (M)
GRTWT(+79.97)LC(+57.02)GTPEYLAPEIILSK	XP_026118091.1:XP_026118092.1:XP_026074782.1:XP_026074784.1:XP_026074776.1:XP_026095855.1:XP_026070875.1:XP_026095854.1:XP_026095853.1:XP_026053641.1:XP_026062818.1:XP_026053631.1:XP_026062817.1	23.85	9.65	0.8	4861800	5884000	3916500	3512900	12857000	4000900	5871400	2915700	2654200	1876000	7642900	813380	4700700	2738700	6244100	7298500	Phosphorylation (STY); Carbamidomethylation
TIVEATYM(+15.99)YDNVADNVTNENVSS(+79.97)PR	XP_026082407.1:XP_026082406.1	3.2	9.65	1.5	264220	2677400	0	0	0	0	0	0	508390	736080	0	0	0	41412	0	0	Oxidation (M); Phosphorylation (STY)
EYGS(+79.97)PLKPYT(+79.97)PVVVTLWYR		18.06	9.58	1.5	5566200	3948700	1312500	7178800	6310100	2749100	8660000	2018900	10222000	3586700	10382000	4235900	7038300	2027800	8580700	5241000	Phosphorylation (STY)
LRMPQQETEC(+57.02)PEQSLS(+79.97)VEC(+57.02)GQESPEHSFALDFSK	XP_026067745.1	29.61	9.53	1.3	17620000	13711000	13342000	18704000	19425000	12030000	22754000	9825300	10659000	16162000	15810000	23582000	21342000	18514000	29081000	19360000	Carbamidomethylation; Phosphorylation (STY)
IDS(+79.97)ATDLEYLKDSHVDQLYMHHMETLVEK	XP_026119538.1:XP_026054434.1:XP_026119537.1:XP_026119536.1:XP_026054433.1:XP_026119539.1:XP_026054435.1	17.38	9.51	1.3	14800000	8920400	1200100	10803000	15847000	8690300	33839000	23964000	29446000	983520	22432000	225080	25809000	12232000	10767000	16836000	Phosphorylation (STY)
AGSRPT(+79.97)VC(+57.02)DVITTR	XP_026063738.1	23.49	9.5	1	2789000	2284000	816260	3163800	2311900	2983100	3696600	1947900	4446500	3018500	3103600	2474500	3853000	2714400	2749200	2271900	Phosphorylation (STY); Carbamidomethylation
KTTS(+79.97)LNLVTGFFQYLR	XP_026142365.1:XP_026142366.1:XP_026142362.1:XP_026142360.1:XP_026142359.1:XP_026142363.1	13.23	9.49	1.6	143330	24463	0	35645	0	154220	82742	117180	251780	0	86768	263790	61051	290120	782130	0	Phosphorylation (STY)
LRLPEDS(+79.97)EDEALR	XP_026090241.1:XP_026051548.1	2.67	9.44	0.8	262360	21182	0	0	0	0	42272	17060	512450	0	0	1502100	0	1224800	615580	0	Phosphorylation (STY)
SLS(+79.97)TAGESLYLVLGVDK	XP_026116109.1	33.33	9.43	0.5	50039000	37161000	9918000	57090000	58548000	35143000	68101000	14971000	113740000	24209000	66905000	61601000	55421000	14474000	90211000	43089000	Phosphorylation (STY)
EAAAMLPMQFHS(+79.97)FDR	XP_026075795.1:XP_026075796.1:XP_026075797.1:XP_026075800.1:XP_026075798.1:XP_026075799.1:XP_026075804.1:XP_026075801.1	18.2	9.38	1.4	4812700	8498400	3581500	7490100	3221100	3325100	4536100	2104000	5381000	2663100	3016900	4665600	7294800	6607500	5853900	3951600	Phosphorylation (STY)
TDS(+79.97)PLPILPLPTPDVETER	XP_026124768.1	16.45	9.37	1.4	11829000	8789000	3415300	11369000	6827500	10490000	8377900	6721300	16341000	3821700	9264900	27683000	13309000	24856000	19100000	7069200	Phosphorylation (STY)
GVEGLIEIENPNRVS(+79.97)QK	XP_026078281.1	19.47	9.31	1	6746700	14815000	6751800	8669300	6041300	3635400	6879800	2957400	8051800	5573200	3892000	5401700	8242700	9633000	6256900	4399000	Phosphorylation (STY)
GNLPSPALES(+79.97)SDSSNATVEDEEMKAR		12.18	9.29	2.5	10029000	21927000	14490000	23711000	21012000	6692200	19061000	0	5773500	13133000	16137000	0	472850	0	7772000	249840	Phosphorylation (STY)
DS(+79.97)TSLLGAISPLSAAAAAAAAAGR	XP_026061683.1:XP_026139212.1	18.96	9.14	1.2	350660	452480	352050	456780	555870	406710	237440	83107	208110	310010	110970	410980	617660	126190	452300	479200	Phosphorylation (STY)
YLETS(+79.97)DDDQIDTEKVKPVAKPEPVAVPQPVAK	XP_026063575.1	17.47	9.11	1.6	8824000	5395300	52561000	7521500	15172000	0	10356000	2537600	0	8230500	8312400	0	9026800	0	1223200	12024000	Phosphorylation (STY)
RSS(+79.97)AHDDPIPEYDLPEDPR	XP_026079281.1:XP_026133700.1:XP_026133640.1:XP_026079277.1:XP_026079276.1:XP_026133694.1:XP_026133692.1:XP_026133691.1:XP_026133690.1:XP_026133634.1:XP_026133632.1:XP_026133631.1:XP_026133630.1:XP_026079279.1:XP_026079278.1:XP_026133699.1:XP_026079283.1:XP_026079282.1:XP_026133639.1:XP_026079280.1:XP_026133698.1:XP_026133697.1:XP_026133696.1:XP_026133693.1:XP_026133638.1:XP_026133636.1:XP_026133…	20.26	9.1	0.7	3327000	3122600	620650	3438200	1853000	2678100	3416200	2172000	5325700	3244300	4506000	4043400	4075600	4607200	3159300	3643300	Phosphorylation (STY)
LLS(+79.97)C(+57.02)SASHGDVGAHPTTPQR	XP_026061769.1:XP_026099183.1:XP_026130777.1	29.14	9.09	0.8	6730500	5471200	4373800	8491300	6150400	6155300	6417700	5169200	7051900	4097200	5631900	9908800	7294800	9930700	7957100	6856600	Phosphorylation (STY); Carbamidomethylation
AATGS(+79.97)FNRDNLLQYLEK	XP_026143631.1	22.41	9.08	0.7	3045300	3154700	1810700	2966400	2860900	3106900	2606600	1760100	2777000	2815600	2904000	3363500	4519100	2995500	4385300	3653500	Phosphorylation (STY)
WLAAGRPDESAEEGQDGS(+79.97)GSPKAK	XP_026052733.1:XP_026052731.1	15.56	9.07	1	5324400	1063600	6711000	16385000	11640000	0	12225000	15931000	154950	3250900	1579300	0	9035200	0	0	1889600	Phosphorylation (STY)
EM(+15.99)GISSANTDNTQS(+79.97)SPKPGR	XP_026100141.1:XP_026100140.1:XP_026100139.1	16.43	9.03	1	1295200	842470	1464500	1105900	636810	413840	967830	1328900	1763100	4495900	1346500	952390	470340	1652100	912380	1075600	Oxidation (M); Phosphorylation (STY)
FVS(+79.97)EGDGGLVKS		24.01	8.98	1.2	6111900	5459300	4379500	9384100	4085100	0	6635000	4988000	5903800	3841700	6909800	5924600	8576000	8887300	7888400	8815500	Phosphorylation (STY)
DELDDERS(+79.97)QEEFPSFMK	XP_026102275.1:XP_026102274.1	10.29	8.98	1.7	4193200	2757700	8223400	15566000	1558500	2036800	2898200	5489800	2555300	9751100	2585400	1948200	1544400	1340000	2563700	2079400	Phosphorylation (STY)
NLT(+79.97)SSSLNDISDKPEK	XP_026067156.1	8.39	8.96	1.8	2423300	1047400	105490	1108000	0	378470	1447300	1488400	8918400	3201900	1798600	5754500	1503800	7215600	1482100	899240	Phosphorylation (STY)
HAGPLVESSPHVTADPQWS(+79.97)PR	XP_026057424.1:XP_026057425.1:XP_026057423.1:XP_026057426.1	15.88	8.95	1.5	3175600	3436600	818600	5338000	4144600	1918400	5751100	3643800	4335700	3837300	2867400	587690	6390200	2515700	672650	1376200	Phosphorylation (STY)
KDS(+79.97)TEQANTQLMR		22.4	8.93	0.5	19010000	13700000	13382000	21842000	13436000	18224000	16710000	16348000	21693000	11996000	19959000	29335000	14411000	34249000	16980000	22878000	Phosphorylation (STY)
RT(+79.97)SHGFGFTLR	XP_026056552.1	18.53	8.92	0.7	2617500	1421800	2099600	4727000	1527000	0	4884900	3031300	4920700	3253900	4557600	0	4638000	48798	0	4152000	Phosphorylation (STY)
QGQDVAPPPNPGPQRTS(+79.97)PTVPK	XP_026121619.1:XP_026121620.1	30.6	8.9	0.4	20234000	17130000	22689000	38808000	28174000	12138000	35737000	18393000	9473000	20672000	17319000	12018000	32690000	5950300	14088000	18229000	Phosphorylation (STY)
KLS(+79.97)AVSLGQAISVLGAQAAYK	XP_026109068.1:XP_026109059.1:XP_026109074.1	32.32	8.88	0.4	8229700	8465200	5289300	8903400	5693600	6746400	8686900	8197900	7770000	8110300	6615200	6995000	11467000	7245000	12803000	10456000	Phosphorylation (STY)
GIS(+79.97)ALLLNQEDPEGQMTVEEEEAR	XP_026082777.1	18.22	8.87	1.7	9644100	8842300	4900900	9511000	7171600	9221500	10643000	2736500	14967000	5861300	8398100	20040000	11926000	7258400	16069000	7114600	Phosphorylation (STY)
AELDALDAQHAKS(+79.97)DDIEMMTK	XP_026058961.1	19.39	8.85	1	4214700	5810600	4693200	7493400	5629600	4390600	4128400	1130100	3956500	829140	3403700	3376600	6323700	3816700	3542300	4695400	Phosphorylation (STY)
AEETPAPAET(+79.97)PKAEEPAAK		9.81	8.77	0.8	10771000	2843900	3989700	5328800	1808900	6727800	4329500	2735600	14916000	4015500	5483000	55809000	3336700	34405000	11782000	4053200	Phosphorylation (STY)
LREHIAPEDKPAQVSPT(+79.97)VAK	XP_026082544.1	21.08	8.77	1.2	9007400	8710600	6797400	8282000	4897900	7213400	8621100	6593600	11840000	16834000	15608000	11815000	5337600	1107200	9713500	11740000	Phosphorylation (STY)
S(+79.97)QNNFVAIVDLPEGEHQYK		13.91	8.74	3.3	8332900	5521900	1407600	3695000	1574400	1915200	11513000	3244900	20570000	19813000	8384600	11784000	9439300	10521000	9368100	6242400	Phosphorylation (STY)
VSS(+79.97)LLQS(+79.97)PSFR	XP_026066334.1	2.92	8.69	1.3	366910	0	15796	0	0	0	0	34168	1143900	0	0	2029700	0	1726100	554010	0	Phosphorylation (STY)
LS(+79.97)VELTSSLFR	XP_026084697.1:XP_026084732.1:XP_026084695.1:XP_026139961.1:XP_026139959.1:XP_026139958.1:XP_026145652.1:XP_026087882.1:XP_026087883.1:XP_026145651.1	19.94	8.62	0.4	2461100	1488000	1850200	2568200	2592200	1481900	3919700	0	4225900	441050	4243500	2054400	2263700	453310	6980700	2354100	Phosphorylation (STY)
SSGVSRPAFNTQKS(+79.97)AENQEQK	XP_026086278.1:XP_026086277.1:XP_026086276.1:XP_026086274.1:XP_026086273.1	23.17	8.6	0.7	3887100	3546800	8088800	6024500	3006200	2484000	3527900	3360500	2563900	4638100	4914800	1907400	3378100	2506600	3687900	4670700	Phosphorylation (STY)
SMS(+79.97)QQATIASQR	XP_026138290.1	16.25	8.59	0.6	5656900	2150000	2933400	32947000	1446100	3911100	4266600	3428700	6251800	1994900	5361500	4048800	2864400	5954100	2870400	4423900	Phosphorylation (STY)
VLQHSIS(+79.97)EQAALSQR	XP_026061129.1:XP_026061130.1	18.18	8.57	0.6	1936900	1987700	1297200	1979400	1035300	1069800	2755900	1476100	3395600	2010800	1721100	1501500	2540900	3212600	1576800	1492600	Phosphorylation (STY)
QET(+79.97)FDAGLQAFQQEGITNITALKDQLLAAK		10.63	8.56	3.8	1115200	599990	0	688030	0	394420	1660500	0	2499400	1309400	0	1758300	1445500	245800	5567600	559450	Phosphorylation (STY)
NTGNTAQAPMGS(+79.97)PLTR		15.46	8.56	1	4672700	4049200	3153700	6665300	2634200	2957500	6388000	4412500	9598500	3827500	6535000	3603100	4179200	5096200	3446500	3544700	Phosphorylation (STY)
TDHGAEIVC(+57.02)RS(+79.97)PDIS(+79.97)TDGSPR	XP_026065546.1:XP_026065523.1:XP_026065513.1:XP_026065539.1:XP_026065532.1:XP_026065557.1	23.32	8.56	0.8	3795100	3503500	2448300	6111400	3956900	5188400	4457800	1787500	3209600	5529500	5567400	1291400	4460900	1085900	3235300	5092200	Carbamidomethylation; Phosphorylation (STY)
TLFTLGSGSQAS(+79.97)KSPSLSSK	XP_026089346.1:XP_026089267.1:XP_026089345.1	23.42	8.54	1	4639000	5300400	4396300	5446300	3835900	4106200	6548200	3530800	5623100	4321300	7026800	2259100	5338600	3680500	3960200	4211300	Phosphorylation (STY)
VSSLLQSPS(+79.97)FREELDVLIQEQMNK	XP_026066334.1	18.5	8.53	1.1	3648900	1220600	162310	3021800	9461100	2675100	6303300	472450	8422900	0	7402200	0	2892600	0	8878000	3820800	Phosphorylation (STY)
KLT(+79.97)PGHELQPLALIDARPC(+57.02)S(+79.97)R		10.74	8.53	0.9	4014500	2324000	1456700	3147700	879600	376380	6559500	303000	3866300	12980000	1482300	7385700	9411100	2242300	5082900	2720700	Phosphorylation (STY); Carbamidomethylation
NFSPLATDIMS(+79.97)HTC(+57.02)GSLDESADYLPVTTPSVEK	XP_026073423.1:XP_026073420.1:XP_026073419.1:XP_026073418.1	23.88	8.49	0.5	178740000	155760000	69352000	170640000	189190000	131120000	254710000	79888000	264870000	225840000	174560000	162170000	236760000	75748000	281240000	209330000	Phosphorylation (STY); Carbamidomethylation
LLGFGY(+79.97)NEEENKTLIDDDASSITSEQTSTMAPEDQLE	XP_026114813.1	29.67	8.47	0.9	44014000	47831000	32843000	59512000	51646000	26824000	34335000	15865000	44089000	51899000	47129000	22678000	92022000	16348000	61083000	56114000	Phosphorylation (STY)
ELS(+79.97)EESSFGLALIDAGEAMR	XP_026122796.1:XP_026126989.1	12.67	8.42	1.7	1374000	117460	71740	562280	1931200	135560	1096500	0	1355900	0	1309100	1404800	2896400	0	6482700	3246900	Phosphorylation (STY)
VLLES(+79.97)PISSDSNKDK	XP_026094765.1:XP_026094764.1	15.21	8.39	0.9	18064000	10756000	3597200	16272000	7140100	24676000	16079000	10922000	38484000	19102000	15471000	33737000	14342000	29408000	17980000	12998000	Phosphorylation (STY)
SEQHTDNFSLSTVAEGS(+79.97)QANDC(+57.02)TC(+57.02)K	XP_026145665.1	15.01	8.36	1.3	2672200	1189800	0	2580500	1491700	1492900	1997800	1302300	2648800	2367300	4149200	9197500	2092500	2478500	4431400	2663100	Phosphorylation (STY); Carbamidomethylation
SVEPGT(+79.97)SPVISIHEVGNVGATK	XP_026070865.1:XP_026070864.1:XP_026070863.1:XP_026070867.1:XP_026123868.1	24.38	8.36	0.9	3549200	3394900	1707900	2905500	3789400	3163500	5062700	1872400	3719700	3087100	4133400	4195100	5171800	2346400	4219700	4469000	Phosphorylation (STY)
NYVLSASAS(+79.97)ALWNEELDKAEHELR	XP_026124821.1:XP_026124819.1	14.97	8.36	1.1	8453400	12160000	5583000	11037000	3110600	12528000	6431800	6587700	24672000	2875200	17909000	1426000	5118000	3189800	7804000	6368200	Phosphorylation (STY)
TAHS(+79.97)FEQVLTDITEAIK	XP_026110587.1	10.74	8.32	1.8	817360	2006500	432930	1237000	1003500	1805700	114600	142660	552590	299010	393010	1028800	1001500	470720	1100700	671010	Phosphorylation (STY)
RQS(+79.97)SGSMDDRPSLWAR	XP_026128835.1	21.75	8.32	0.9	2250900	1794500	1068800	3756200	1685800	1252500	1686200	1839400	2908900	1303900	2705300	3109200	3044000	2982900	1956000	2669500	Phosphorylation (STY)
GVS(+79.97)SEFQNLMMR		20.77	8.29	0.4	6991600	10478000	3213500	11009000	2383200	2053100	7822500	4741300	11467000	2253600	5079700	6397700	11796000	11909000	9365800	4904600	Phosphorylation (STY)
LKEVVLNFLSS(+79.97)FE	XP_026052492.1	29.29	8.26	0.7	2939600	1572600	594890	2892800	5042000	1647900	4918100	1639700	3730400	1478100	5194500	1157700	2770800	456570	7130000	3867800	Phosphorylation (STY)
TSFT(+79.97)SVADTPENLR	XP_026063814.1	4.05	8.25	1.8	1830600	47946	4788700	2592000	1387900	178060	2398800	70895	9646700	1936500	3519600	104850	69465	520940	134980	61914	Phosphorylation (STY)
EHLLEQTKS(+79.97)LDHPSHASSNK		15.35	8.24	1.1	3955800	5157000	4263900	7305700	3323300	0	4785600	2802900	3232300	7382500	5068900	1653100	4657400	936280	3591300	5176000	Phosphorylation (STY)
KIS(+79.97)GTTALQEALK		20.86	8.23	0.9	6986500	5725400	3852200	6114300	3956700	8355300	5754700	3631100	8949200	5908700	6304600	11776000	8310500	12086000	7536900	6535300	Phosphorylation (STY)
SYS(+79.97)SDC(+57.02)VQMR	XP_026115185.1:XP_026115184.1	22.48	8.21	0.8	4148700	3856000	3755200	6759400	1871900	3504300	3414400	3425400	5770900	1549900	3413500	4861000	3430800	8947500	3067200	4603100	Phosphorylation (STY); Carbamidomethylation
ALSYDDNLERPMS(+79.97)PPPTDINISNLWR	XP_026090271.1:XP_026090269.1:XP_026090270.1	22.85	8.21	1.2	3634200	2039000	603040	2784500	4360900	4957000	6229900	1733800	5577100	2552900	3496900	2100500	5875600	2086700	6575900	3539600	Phosphorylation (STY)
VQGEAVSNIQENTQTPTVQEES(+79.97)EEEEVDETGVEVKDIELVMSQANVSR	XP_026055358.1:XP_026055357.1:XP_026055355.1:XP_026055354.1:XP_026055353.1:XP_026055359.1	24.36	8.2	2.1	16337000	14056000	19630000	22652000	29587000	5771600	28145000	0	10751000	14722000	25425000	0	33635000	0	15764000	24918000	Phosphorylation (STY)
HPPVLT(+79.97)PPDQEVIQNLDQDEFQGFSYINPNFASVK	XP_026060394.1:XP_026060393.1	20.79	8.2	2.1	26982000	13594000	9053600	56132000	37855000	6401000	84727000	21177000	31664000	37147000	10881000	4745500	73463000	2046500	4682500	11167000	Phosphorylation (STY)
GLEVSTKDPS(+79.97)LQER		32.07	8.15	0.5	28867000	20564000	19810000	32930000	20016000	28428000	35568000	25915000	38930000	26993000	39458000	26186000	29684000	30185000	27191000	31151000	Phosphorylation (STY)
LHKTEDGEWEWS(+79.97)DDELDEESEEGK	XP_026105747.1	20.89	8.14	1	3491300	4788500	2213700	3014000	1176200	3193300	2544200	868270	3831800	3740200	3560300	7236300	2541500	5803000	5008900	2848600	Phosphorylation (STY)
GNS(+79.97)LPSMLEQK	XP_026125557.1:XP_026125555.1:XP_026125554.1:XP_026125556.1	22.24	8.05	0.5	9586500	12190000	10365000	12199000	7670400	9356400	7544000	5424800	11495000	6192600	7259200	9765700	10099000	14129000	10504000	9605200	Phosphorylation (STY)
AIANS(+79.97)VDISPVTTHR	XP_026099100.1:XP_026099095.1	23.26	8.04	1	9209300	20480000	6065300	9741900	5039800	4435700	6453400	3246400	17171000	6794400	4745500	10041000	10289000	18998000	8271400	6366100	Phosphorylation (STY)
IQLIAMQPMPALPLPS(+79.97)PTANDR	XP_026143028.1:XP_026143030.1	24.12	8	1.2	2578500	2697900	1195300	4776700	1053100	1422300	3622800	1049100	2961300	2878300	1609300	2307600	4282600	1837700	4824000	2159100	Phosphorylation (STY)
IATLVKGS(+79.97)PAASPHSQR	XP_026142942.1:XP_026142945.1:XP_026142944.1:XP_026142943.1:XP_026142941.1:XP_026142940.1:XP_026142939.1:XP_026142938.1:XP_026142936.1:XP_026142935.1:XP_026142934.1	22.87	7.99	0.9	2289700	1762700	2728800	3232900	2030700	1743500	2661500	2798600	1724600	2489500	3495400	1891100	2046000	1359100	2139800	2241700	Phosphorylation (STY)
DWALEDSS(+79.97)QELWK	XP_026079990.1:XP_026079988.1:XP_026079987.1:XP_026079986.1:XP_026079985.1	12.92	7.98	1.9	821730	689110	319920	806920	73870	279270	1055900	1099000	1452800	1477500	1793100	847690	612260	823660	509680	485140	Phosphorylation (STY)
RLPS(+79.97)IVVEPTESGEVESGELR	XP_026050917.1:XP_026050916.1:XP_026089266.1:XP_026101772.1	18.16	7.97	0.5	23869000	26565000	13521000	25996000	17211000	18924000	22684000	10685000	34107000	18318000	17792000	39796000	30039000	36203000	29862000	16338000	Phosphorylation (STY)
GIS(+79.97)ALLLNQEDPEGQMTVEEEEARR	XP_026082777.1	23.7	7.94	0.4	24517000	26409000	15380000	30422000	31351000	26536000	41648000	12188000	34702000	21794000	27329000	3566400	46650000	4321400	17526000	27937000	Phosphorylation (STY)
SAKDS(+79.97)DDDEEVVHVDR	XP_026145382.1:XP_026088060.1:XP_026088421.1:XP_026145059.1	17.65	7.94	0.6	148320000	77379000	136190000	122250000	68666000	179030000	93182000	46519000	147100000	141480000	116930000	553620000	77033000	139630000	208860000	116900000	Phosphorylation (STY)
LFIGGLSYDTTEHS(+79.97)LEEAFSK	XP_026091713.1	15.67	7.93	1.3	1329400	1464800	204270	1101300	1208000	1007100	1997400	643240	1808700	954190	1419600	1237700	2159400	761820	2727100	1246900	Phosphorylation (STY)
KSSMC(+57.02)S(+79.97)VAQPLTTAAHR	XP_026070726.1:XP_026070725.1:XP_026070728.1:XP_026070727.1	29.12	7.88	0.9	4976600	4465300	4107800	6272000	4454000	3858400	4323200	3303900	5808900	3749400	4077900	5554600	6426500	7507700	5893800	4845900	Carbamidomethylation; Phosphorylation (STY)
SSFS(+79.97)VEDLLDEVEK	XP_026146091.1	22.66	7.87	1.2	1530800	2202700	593070	2151900	895890	612400	1867500	879720	3011200	1855100	1183100	2084400	1789100	1676200	1487300	672410	Phosphorylation (STY)
ARTDHGAEIVYQSPDISMDGS(+79.97)PR	XP_026063575.1	18.07	7.83	1.7	7241800	1467400	14173000	11646000	9743700	8212300	9558900	5320000	4926500	3924300	11547000	2356800	3044100	6042400	8515900	8148900	Phosphorylation (STY)
EDS(+79.97)YTLPVTLYEPNEKPAKR	XP_026103653.1:XP_026103654.1:XP_026067270.1:XP_026067268.1:XP_026067269.1:XP_026067265.1	18.66	7.81	1.2	2642400	3635500	2238700	1733600	573320	1920100	1998200	872650	4926800	2872200	1958000	3877800	1434900	5682400	4096200	1815300	Phosphorylation (STY)
LYSAES(+79.97)QSDPFSSGR	XP_026058237.1	3.07	7.78	2.5	454390	0	50979	0	0	0	0	0	1774400	680250	0	0	0	4281100	29154	0	Phosphorylation (STY)
AGS(+79.97)RLSAEDGGHEEQLVSFDNDDDWGK	XP_026144196.1	16.86	7.74	1.5	3521400	4175000	1664900	3046000	1958200	2871500	3200200	1336900	5182100	5029900	3677600	4808200	3760100	4820800	4089700	3200500	Phosphorylation (STY)
VTASPVTS(+79.97)GETTPVPGDGVEKK	XP_026146889.1	20.34	7.7	0.4	14241000	10242000	6987600	16662000	10200000	11538000	20300000	10538000	18071000	15701000	22130000	11445000	19854000	11262000	15067000	13615000	Phosphorylation (STY)
SGIES(+79.97)DEDPEAKSETPEPKPE	XP_026066229.1:XP_026066236.1:XP_026066242.1	17.13	7.67	1.4	4210300	4219100	9275100	8338200	5135000	4010100	4752200	1377500	1944500	4317600	3391100	1589300	4491400	487810	3675100	6151100	Phosphorylation (STY)
QQLEVETS(+79.97)AENYGR		30.03	7.66	0.7	12414000	12707000	6951300	21898000	9902900	5961200	22992000	14745000	14076000	13496000	9839700	8936300	18019000	9941900	5253700	11486000	Phosphorylation (STY)
LSERS(+79.97)VEDLAK	XP_026118165.1	6.4	7.64	1.8	500480	1236700	0	1805900	390710	701120	922950	0	1270300	544410	555170	0	0	0	79934	0	Phosphorylation (STY)
ATS(+79.97)PTGAAPATGGR		19.02	7.64	0.8	3445900	0	1559900	2386800	0	4953800	0	0	6366900	1875400	3668900	12096000	1394200	11321000	3743400	2322100	Phosphorylation (STY)
MLPHAPGVQM(+15.99)QAIPEDAVQEDS(+79.97)GDEEEDPDKR	XP_026112766.1:XP_026112765.1:XP_026112764.1:XP_026112763.1	21.53	7.64	1.4	6568800	5610500	7932100	5874500	5485700	4318000	7372000	2954200	6120100	17115000	8733600	4812600	5750800	3635900	6968000	5848800	Oxidation (M); Phosphorylation (STY)
NLSEIENVHGYVSHSHIS(+79.97)PLKPALVTR	XP_026129528.1:XP_026129531.1	34.62	7.62	0.7	17298000	14801000	16031000	17056000	15270000	9707200	19287000	19284000	16821000	18894000	15348000	18995000	19316000	19478000	20328000	18856000	Phosphorylation (STY)
YVTDRFDS(+79.97)QSFHTIGVEFLNR	XP_026135251.1:XP_026135250.1	15.36	7.62	1	4850400	3899700	841520	5731000	2761700	5042500	7905400	2759300	7625500	4085100	4086900	2760500	6688500	4210400	8617700	5740600	Phosphorylation (STY)
LRPFFEGMSQSS(+79.97)SQTEIGSLNSK		37.46	7.61	0.4	9249300	10422000	6736900	13022000	6395500	4179100	9302300	6652000	10673000	9592600	6794100	11104000	13638000	11272000	12483000	6472700	Phosphorylation (STY)
DEEVLS(+79.97)PHKSPLDFNTMLTK	XP_026123112.1:XP_026123032.1:XP_026123024.1	10.2	7.61	2.4	2843300	1835200	885050	1121100	355750	3757100	426260	511190	4083000	1746100	1695100	10332000	1752700	5781200	6625600	1741900	Phosphorylation (STY)
YQKS(+79.97)TELLIR	XP_026071599.1:XP_026071600.1	10.99	7.61	0.9	6830700	34126000	7072400	11721000	3255600	11464000	2128100	1323900	5916100	2194600	6001300	3022200	2193300	6531900	2975800	2533800	Phosphorylation (STY)
TTGTTFNKPALLLS(+79.97)DDEEDTK	XP_026078974.1:XP_026078973.1	6.56	7.59	1.2	3271600	0	256910	696990	141130	2473600	491530	0	2458500	893560	668230	24188000	343660	6775600	9190400	495330	Phosphorylation (STY)
RVS(+79.97)QEVNLETLAQK	XP_026141687.1:XP_026141688.1:XP_026141690.1:XP_026141689.1	17.06	7.58	0.9	1488900	1359900	907420	1802900	1372300	1521000	1102400	934300	1196100	618040	1341100	2322000	2399900	1766000	1638700	2051700	Phosphorylation (STY)
APQPGS(+79.97)PNYC(+57.02)KPDALAMATAS(+79.97)PHR		22.49	7.58	0.9	10472000	10413000	12139000	15549000	9431300	8146500	10951000	2586600	8219000	9408900	10793000	13148000	16841000	4680800	10614000	14165000	Phosphorylation (STY); Carbamidomethylation
VGS(+79.97)PTLPSSSLSTGLQK		33.55	7.55	0.8	7208500	7242800	4503700	8943100	6945900	8527600	8763400	2685300	8190900	4912200	6259700	7937000	10078000	6620900	9940800	6575300	Phosphorylation (STY)
RC(+57.02)VS(+79.97)SDGVETEQVR		21.92	7.53	1	1346200	762730	876720	1894600	871680	1101100	1122100	1492900	1635000	1224500	1425400	1922900	834270	2296300	1277500	1455300	Carbamidomethylation; Phosphorylation (STY)
SLFLSIPVENFEDHSAPPS(+79.97)PEEKDPGFFMLR	XP_026050767.1	23.37	7.52	1.5	3596500	1930500	0	4922300	4918700	4347700	9624600	3239900	4592700	0	4373300	0	6494600	0	7751900	1750600	Phosphorylation (STY)
AT(+79.97)SPSC(+57.02)SDYENFPMVPILETSYLAR	XP_026055823.1:XP_026055826.1:XP_026055822.1:XP_026055821.1:XP_026055820.1:XP_026055819.1:XP_026055818.1:XP_026055817.1:XP_026055816.1:XP_026055815.1:XP_026055814.1:XP_026055813.1	29.32	7.51	1.2	3137800	2216200	1032800	3909700	3431800	2521000	4933300	1217600	3545900	2925800	2906100	2973600	5296800	1459600	5478100	3218500	Phosphorylation (STY); Carbamidomethylation
RHS(+79.97)SSS(+79.97)MDERPSPSPFAR	XP_026117213.1:XP_026117211.1:XP_026117212.1	16.03	7.5	0.8	4075700	7096600	4639200	8287800	2129700	4270200	3343900	242120	3360200	8041500	2943300	6191700	3770800	409090	2673400	3736100	Phosphorylation (STY)
SMQSLPQS(+79.97)PC(+57.02)IR	XP_026122702.1:XP_026122700.1	17.14	7.49	1.2	2678500	701170	1054800	1452600	1400200	5002600	2499500	1268800	3444500	1095200	3646000	3709100	3578200	3064800	4257700	4001800	Phosphorylation (STY); Carbamidomethylation
VIQDNFGIEEALMTTVHAYTAT(+79.97)QK	XP_026139113.1	25.75	7.45	2.8	5964300	5597900	8963200	3388000	0	1895600	3626600	0	36451000	0	5799000	2570600	0	5663800	6226700	9282200	Phosphorylation (STY)
RLS(+79.97)LPNTAWGSGGAGGLEMSVYAQPGEEDHLLAANR	XP_026123706.1:XP_026123704.1:XP_026123703.1	18.44	7.44	1.5	11120000	9123400	2440400	10030000	14801000	6139800	21322000	5694000	19339000	2199700	10301000	3724400	20616000	3662000	24708000	12698000	Phosphorylation (STY)
RNS(+79.97)PIAQT(+79.97)PPAHLPVIPGVTSK	XP_026134001.1:XP_026117351.1	4.38	7.42	2	2780100	2864200	2322600	1404900	309550	704910	328020	0	209090	883390	33834	8733000	6123800	4771000	5937000	7076800	Phosphorylation (STY)
TGS(+79.97)LDGQNELLLPPPIIPLK	XP_026055928.1	34.34	7.4	0.6	11252000	10486000	4094000	16151000	7597000	9186900	12375000	3650700	16187000	17897000	8433500	12936000	19004000	8169500	14036000	8581600	Phosphorylation (STY)
S(+79.97)PSTGYMSFNK	XP_026089467.1	21.33	7.38	0.9	3811300	2718600	1801600	4143800	1243200	5118800	2911700	2176400	7955300	2144000	3678500	6723600	2377400	7028900	4269600	2877600	Phosphorylation (STY)
YNDLLT(+79.97)LDDLENLTS(+79.97)DQSEEPLQTFSSGLK	XP_026140937.1:XP_026140935.1:XP_026140936.1	15.47	7.34	1.5	923560	252120	0	727540	1830100	0	1562700	0	1292900	1767300	1150700	911900	1540200	0	1646600	1171400	Phosphorylation (STY)
S(+42.01)EKDT(+79.97)ETFDVMELAEHVK	XP_026090035.1	31.05	7.31	0.5	5514900	4251400	2660700	5735300	4508900	6036900	7262700	4356700	7473700	5476000	6204400	3901400	8116200	4753700	6428500	5556300	Acetylation (Protein N-term); Phosphorylation (STY)
T(+79.97)PPC(+57.02)C(+57.02)LPDIPGVTSPPSVTMK	XP_026052063.1:XP_026052040.1:XP_026052062.1:XP_026052039.1	2.15	7.29	3.8	408360	38584	0	0	0	186250	0	0	0	10447	0	4239800	0	443350	1207000	0	Phosphorylation (STY); Carbamidomethylation
TDMESVS(+79.97)LADGAPVPR	XP_026117248.1:XP_026101109.1:XP_026101110.1	2.13	7.27	3.2	327700	13650	0	0	0	0	0	0	1448300	0	0	204460	40736	2874600	333720	0	Phosphorylation (STY)
DVNNFDQDFTREDPVLT(+79.97)PVDDAIIK		17.27	7.24	0.5	105860000	143870000	99995000	133210000	132700000	61326000	161880000	75224000	117970000	197990000	110920000	5579900	160740000	22108000	52174000	112160000	Phosphorylation (STY)
TDHGAEIVS(+79.97)LEESPHGLS(+79.97)TVSSSGSINMADPPQLSTLADQVSASLAK	XP_026078932.1:XP_026078933.1:XP_026078935.1:XP_026078934.1:XP_026078936.1	43.86	7.21	1.6	30100000	13050000	22663000	26403000	38517000	21089000	46173000	2733600	21681000	26141000	53812000	29815000	33885000	0	62307000	53224000	Phosphorylation (STY)
HVPSLDS(+79.97)ISSAVDGLHLR	XP_026068828.1:XP_026068827.1:XP_026068826.1	20.87	7.21	0.9	4211900	4293900	1741700	5778200	4529900	1881200	6748500	8045000	5018200	4851600	2785600	1494700	7831400	3920300	1540400	2718100	Phosphorylation (STY)
GDLAFLQDLLS(+79.97)PGAAGGTSEFSK	XP_026114957.1:XP_026114950.1:XP_026114922.1:XP_026114937.1:XP_026114928.1:XP_026114942.1	24.06	7.21	0.7	4310200	4464200	1349000	4288200	4128900	3590600	5815000	2310400	6158900	4355500	4189600	4361100	5848100	2054400	7627800	4111900	Phosphorylation (STY)
RVPQS(+79.97)ASASAGLSALGHS(+79.97)LAAVIGPAVMMVSK	XP_026143642.1:XP_026143641.1:XP_026143640.1	10.17	7.2	1.6	1510100	0	0	2468300	558520	460840	5218900	0	4764600	0	2410400	429180	2087300	716670	3292000	244330	Phosphorylation (STY)
S(+79.97)VENEVFSSR	XP_026055227.1:XP_026055226.1:XP_026055228.1:XP_026055225.1	2.86	7.19	0.8	161840	0	0	0	0	19347	0	0	118610	0	0	1536600	0	586560	166430	0	Phosphorylation (STY)
S(+79.97)ASLGDLLVENADK	XP_026071952.1	14.81	7.19	0.8	4249400	3996200	881660	3544500	1709800	3274200	2730100	1857500	6932800	4403800	2621900	9772200	2554500	12616000	4987600	1858800	Phosphorylation (STY)
RPS(+79.97)SPSSNSSLGGYGR		27.73	7.18	0.7	9334500	5487300	9279100	10151000	5352600	10187000	8530100	11439000	13132000	7245200	11596000	11473000	5905800	12309000	8595800	9335900	Phosphorylation (STY)
RMST(+79.97)DLSELEHR		17.71	7.16	0.7	3634000	4217400	1241400	602410	3938700	1800500	4663400	4283300	4345900	2300300	4571200	4075300	4681600	5825800	3287000	4676400	Phosphorylation (STY)
LTFDTTFS(+79.97)PNTGKK	XP_026080095.1	23.49	7.14	0.9	7753200	6644200	4289800	9049000	6136000	7211100	10138000	4827800	10884000	4802700	8491900	9112800	11557000	8245600	7770900	7137000	Phosphorylation (STY)
AITALLGGAGTS(+79.97)PR	XP_026101708.1:XP_026101716.1:XP_026101725.1	21.98	7.14	0.7	3050500	3247100	0	0	2895600	4569000	5255900	0	4859200	0	4635100	4350500	5610900	3289600	3889200	3156200	Phosphorylation (STY)
ESEAGAGDAIEPAPAAEGEAAKPEGEATKET(+79.97)PK	XP_026144901.1	35.69	7.11	0.5	259980000	249210000	175780000	278640000	159850000	266040000	214990000	116070000	353780000	318230000	259690000	522990000	213710000	281900000	251400000	237430000	Phosphorylation (STY)
RQFS(+79.97)IETLPELFTQPLGYGQSPHLHPK	XP_026063647.1:XP_026063646.1	24.08	7.1	1.4	5187900	5420400	2262900	4276400	4857100	4606300	6904100	3504200	8615700	3716400	4860700	3382900	6696700	3761200	7684000	7270200	Phosphorylation (STY)
TLS(+79.97)TSGESLYHVLGVDKLATVDDIK	XP_026104897.1	28.64	7.09	1	6161300	6051300	9642000	5537300	7247500	3162300	8426600	5260700	1960700	3349300	6390000	2591600	7867300	4636100	12567000	7729600	Phosphorylation (STY)
QLS(+79.97)VEQPAEPTPPVSDSGDKYSVFR	XP_026138426.1:XP_026138428.1:XP_026138427.1:XP_026138425.1:XP_026138424.1:XP_026138423.1:XP_026138421.1:XP_026138420.1	23.82	7.09	2.2	9590900	11479000	7570300	17956000	13184000	6232500	16170000	6630200	5424000	10390000	6742800	5713600	18522000	3074000	7336300	7438800	Phosphorylation (STY)
DLNRS(+79.97)DSDSSLVISQTGEQLR	XP_026137790.1	35.48	7.09	0.7	9805800	19519000	10835000	11180000	8031400	4007700	11922000	7419100	13140000	11461000	9181000	4046300	12102000	6825300	8380600	9036700	Phosphorylation (STY)
IDS(+79.97)ATDLEYLK	XP_026119538.1:XP_026054434.1:XP_026119537.1:XP_026119536.1:XP_026054433.1:XP_026119539.1:XP_026054435.1	8.18	7.08	1.6	2659300	371940	200590	490390	353790	2617400	1544800	1558900	4645100	961560	1997500	10573000	873390	8598900	4064000	1038300	Phosphorylation (STY)
RTS(+79.97)ETLEC(+57.02)FLS(+79.97)DEESFDGQLIPTSADSLASR	XP_026123908.1:XP_026123906.1:XP_026123909.1:XP_026123904.1:XP_026123897.1:XP_026123895.1:XP_026123893.1:XP_026123902.1:XP_026123901.1:XP_026123898.1:XP_026123899.1	33.65	7.06	1.4	7726300	6617900	3106900	6718800	11679000	4129200	11572000	1135100	9168800	9817000	9400900	5304400	10927000	547690	15312000	10458000	Phosphorylation (STY); Carbamidomethylation
SVS(+79.97)IEETVLPNTSPAQWPGVSVLLR	XP_026072884.1:XP_026072883.1:XP_026073029.1:XP_026073028.1:XP_026073027.1	15.02	7.06	1.1	2638000	782030	66062	1851900	4903700	1211400	5909100	0	4067900	192880	5614100	1912200	2566000	0	7446700	3046000	Phosphorylation (STY)
S(+79.97)APSALYLVHTDHAYQASPTHSR	XP_026113287.1:XP_026113288.1:XP_026144779.1	20.07	7.04	2.7	6207900	6741700	6831100	8423800	7144900	5529200	3870400	7538500	4269900	4197200	3107100	6250800	8339600	7347900	6883200	6643100	Phosphorylation (STY)
KIS(+79.97)HLGSLDK		21.51	7.04	0.9	2988500	797220	1630900	4858300	1447900	2658400	3377900	3116600	1354600	4045400	4156900	5365400	2568900	3954400	2541600	2953600	Phosphorylation (STY)
VVFSSMT(+79.97)S(+79.97)LQKEEFFDLLATSQGR	XP_026139021.1	24.35	7.03	1	2837700	4704700	3944700	4176200	2364300	1218700	3335300	384730	5045100	4198200	1010900	1185400	2668000	2227200	4118600	1983700	Phosphorylation (STY)
GNLPS(+79.97)PALESSDSSNATVEDEEM(+15.99)KAR		3.5	7.02	1.3	230760	0	304470	0	221510	0	0	0	0	2700600	0	0	81721	0	0	153120	Phosphorylation (STY); Oxidation (M)
VTQILQS(+79.97)PDFKEELEC(+57.02)MVK	XP_026115984.1:XP_026141432.1:XP_026141431.1	23.56	7.02	0.5	4227900	4178400	1639400	4758800	4535700	5064700	4746200	2526800	4458800	3127700	3764700	3896200	7605600	2845300	5591400	4678300	Phosphorylation (STY); Carbamidomethylation
ALSDTSFGS(+79.97)LEDER	XP_026134272.1:XP_026134275.1:XP_026134273.1	10.43	7	1.3	1623200	1452600	542240	524240	0	2149500	0	1331500	2809000	0	1467500	4350600	0	5259500	3431600	1029200	Phosphorylation (STY)
IDSLWGS(+79.97)GGGQRPVNQLIK	XP_026091998.1:XP_026091997.1	8	7	1.3	884320	1741700	287220	1534100	959000	1379000	163120	93202	318420	195840	289990	579930	1797800	1122400	1310200	1492800	Phosphorylation (STY)
EAS(+79.97)PIDEAVPVLPM(+15.99)GK	XP_026067745.1	20.3	6.99	0.8	23704000	25386000	14966000	15362000	20556000	23148000	27153000	8654400	26070000	62091000	26232000	23039000	23821000	15003000	20897000	23176000	Phosphorylation (STY); Oxidation (M)
LGLS(+79.97)PLTEFK		22.57	6.98	0.9	2379800	2023200	775590	2182300	1475100	4062400	3003000	966550	3217000	1542000	2309200	2909000	3548700	1781400	4066300	1835500	Phosphorylation (STY)
AAFDDAIAELDTLSEDS(+79.97)YKDSTLIMQLLR		3.52	6.98	2.8	336370	0	0	0	3816400	0	0	0	0	0	1039700	0	0	0	189430	0	Phosphorylation (STY)
GSS(+79.97)IADETAEYMR	XP_026125985.1:XP_026125984.1:XP_026125983.1:XP_026125982.1:XP_026125436.1:XP_026125435.1	15.87	6.97	1.8	2047500	1860700	673390	2843600	752650	1549800	2482400	1167700	3781200	1391300	1941200	2601100	2762600	3305800	2035300	1563600	Phosphorylation (STY)
S(+79.97)GTSPEKVDPDALAHLQPLK	XP_026111602.1:XP_026111502.1	16.02	6.96	2.6	2229300	4377300	1833200	4329300	2202400	4274600	0	1407900	0	0	3503500	4369200	0	4736900	0	2405500	Phosphorylation (STY)
TFGESPQQLTPT(+79.97)PTEGDGEKS(+79.97)PR		18.18	6.95	1.1	3157300	3706200	3390600	4519100	2303200	3291000	4351300	266360	3077200	5466500	4525400	2858300	2715700	395050	2992300	3502000	Phosphorylation (STY)
LSAEDGGHEEQLVS(+79.97)FDNDDDWGK	XP_026144196.1	20.34	6.95	2	3105000	169760	2080600	4064300	2792700	3394500	2838500	1384600	4438400	4207900	2361100	3459100	3830700	5141200	3751900	2659200	Phosphorylation (STY)
SS(+79.97)GANAPSQYITAAMR		23.79	6.94	0.8	8772300	8952000	2917600	11123000	4951800	9065400	9991700	4659100	14627000	6329000	9263500	9911400	11328000	11025000	9646900	7793500	Phosphorylation (STY)
EPHLSYS(+79.97)PTC(+57.02)LDPPALSLHPGSVE	XP_026126675.1:XP_026108228.1	20.39	6.93	0.6	15627000	12717000	4344200	17813000	10949000	20283000	13617000	6962100	20008000	14715000	12903000	24540000	20391000	15818000	26058000	13283000	Phosphorylation (STY); Carbamidomethylation
DSS(+79.97)VVGIHKPK		9.2	6.93	1.1	2353400	3269400	1041200	1743900	0	0	407620	0	10907000	1381100	0	0	0	16307000	245030	0	Phosphorylation (STY)
LFVGGLS(+79.97)FDTTEQSLEDAFAK	XP_026132132.1:XP_026132299.1	6.78	6.91	1.6	1083900	116990	0	124670	1041900	235490	378650	0	674680	42618	733370	811540	1841700	134860	7435000	2687600	Phosphorylation (STY)
RS(+79.97)PPPSPTAPR	XP_026052832.1:XP_026052821.1:XP_026052818.1:XP_026052826.1	11.89	6.91	1.3	1515000	0	12758	1418000	120540	1497900	1190500	2169600	2151600	1399100	1627700	2996900	1223600	3478300	1359000	2079300	Phosphorylation (STY)
SMS(+79.97)HQAAIASQR	XP_026075706.1:XP_026129585.1	30.97	6.9	0.8	12518000	1696500	13224000	17380000	7024600	15341000	11307000	10854000	17483000	7863000	13931000	17112000	8237200	21167000	9257200	15891000	Phosphorylation (STY)
EAELDSELALESC(+57.02)GEES(+79.97)PKR		27.89	6.88	1.1	7867900	9564500	1949600	7689300	5924300	8088000	7419400	5767600	13259000	7808400	9406700	10312000	7603800	8339900	7750700	7134400	Carbamidomethylation; Phosphorylation (STY)
LFVGGLS(+79.97)FDTTEQSLEDAFSK	XP_026060995.1:XP_026061157.1:XP_026060994.1:XP_026061156.1	13.87	6.88	1.3	1069000	383150	0	258090	1478200	469710	0	0	1123300	0	990390	991910	1850400	128530	5849700	2511000	Phosphorylation (STY)
RGS(+79.97)QDDPFNMDR	XP_026127559.1:XP_026128725.1	6.83	6.87	0.8	1100900	0	216560	473810	41291	857330	361010	200920	1445900	237900	497290	6218000	251470	3836400	1482500	392770	Phosphorylation (STY)
IGVLPGLDPDRYYT(+79.97)APS(+79.97)TPIK		22.58	6.87	0.7	10579000	13226000	12184000	13845000	6051500	3042400	11650000	910060	25381000	19011000	6226500	4745100	11833000	12682000	10152000	7745300	Phosphorylation (STY)
AHPNIHFSVMHPGWVDT(+79.97)PTIANAMPDFHSSMK	XP_026082772.1	5.52	6.83	1.5	2461800	185270	0	2505100	0	613210	9273500	219400	6318100	0	546380	1070400	1993000	1024600	12856000	322270	Phosphorylation (STY)
GPQTAPKS(+79.97)PVGLLR	XP_026143163.1	18.19	6.83	1.3	6012600	5144300	6391000	8844600	7804500	9657800	6386300	3411900	4693400	4360700	7128400	4016600	7060700	4650100	4856800	5782300	Phosphorylation (STY)
S(+79.97)FEDKVENIK		16.45	6.82	1.2	2075100	1697400	1125400	1892200	522240	3096800	0	0	3565000	1796800	1507900	6857600	760060	5052400	2035500	1217800	Phosphorylation (STY)
DLTIVS(+79.97)SPTK	XP_026080184.1	21.49	6.81	0.8	4345500	2505100	1266000	4818100	2155700	6402500	4019500	2271800	7456500	4387400	3894800	7079200	3520400	7252000	4478900	3674100	Phosphorylation (STY)
EHS(+79.97)NEHVTESVADLLALEAPMDYK	XP_026125944.1:XP_026126041.1	21.32	6.81	0.5	141920000	145820000	64908000	112690000	117490000	116140000	149050000	67215000	216200000	150710000	127980000	172710000	188380000	144520000	203850000	151190000	Phosphorylation (STY)
IYHLPDAES(+79.97)DEDEDFK	XP_026062305.1:XP_026062306.1	4.2	6.8	2.5	2840400	125370	515750	164030	0	1195800	99349	516070	3503800	0	300640	14392000	31662	17729000	3924900	108400	Phosphorylation (STY)
GALRHPES(+79.97)PLGNR	XP_026064052.1	21.52	6.79	0.5	2690400	2220100	3670100	2725600	2205300	1802100	3641500	2923000	1798300	3961000	4369600	1755700	1873600	2236500	2496000	2678000	Phosphorylation (STY)
A(+42.01)TIQELS(+79.97)PDSGR	XP_026132563.1	15.35	6.79	0.5	22548000	19190000	7523700	26931000	11833000	20415000	23335000	11288000	44610000	23706000	24111000	31258000	21886000	31717000	20911000	19506000	Acetylation (Protein N-term); Phosphorylation (STY)
A(+42.01)ETHS(+79.97)LQDLR	XP_026075506.1:XP_026129285.1:XP_026129329.1	19.56	6.78	1.3	6005500	7739500	4270200	9583300	3537300	4784400	8654100	3484300	136620	6528700	6726200	4981500	7330000	11950000	5144500	5231400	Acetylation (Protein N-term); Phosphorylation (STY)
APIQELYNPALES(+79.97)VAS(+79.97)LDDLQRSWETLK	XP_026142365.1:XP_026142366.1:XP_026142362.1:XP_026142360.1:XP_026142359.1:XP_026142363.1	17.82	6.78	1.4	1769800	1030700	1127300	1690200	2304600	890520	3341700	638900	2606700	4383700	2365100	0	3097800	0	1100300	1969900	Phosphorylation (STY)
ISS(+79.97)LLQS(+79.97)PSFR	XP_026100851.1:XP_026100842.1:XP_026100835.1	4.17	6.78	1.3	629630	73694	6705.4	0	0	492390	0	0	1307200	0	0	3413200	0	2809200	1342000	0	Phosphorylation (STY)
VFGFGSSILSSASNLISSAVQDESST(+79.97)KTPPTSR	XP_026142971.1:XP_026142970.1:XP_026142969.1	7.44	6.75	3	704680	177930	0	0	208000	610470	1365800	1218500	1604700	0	909460	0	693820	0	3341100	440460	Phosphorylation (STY)
LNWLS(+79.97)VDFNNWKDWEDDSDEELNSFDR	XP_026092491.1	12.1	6.72	2	646040	0	0	0	4764900	0	825140	0	987740	0	1872900	0	0	0	1239800	0	Phosphorylation (STY)
S(+79.97)MSAPGSLLM(+15.99)DSWPFRPSFK	XP_026067217.1	6.23	6.72	1.3	579200	129960	0	0	0	113600	2670200	0	106240	1945100	375500	192170	96649	781790	1641800	635010	Phosphorylation (STY); Oxidation (M)
DYFGDFIEHYAQLGPSS(+79.97)PEQIAQSSAGDDGGPR	XP_026130243.1	29.28	6.7	1.2	8972500	7908600	2727300	8412000	8751900	7633000	12889000	3394300	16333000	8934200	9494300	8586300	11342000	5302700	12876000	10003000	Phosphorylation (STY)
AT(+79.97)TPQLTDVSEDLDQQSVHSEPEEAFSR	XP_026060577.1	27.62	6.68	2.1	7138300	7502600	3678700	10918000	5680200	4221600	8035500	2769800	7849600	8455900	7449800	7377600	10682000	7435500	8255200	6763700	Phosphorylation (STY)
SKELS(+79.97)PVIGHK	XP_026095902.1:XP_026095897.1:XP_026095896.1:XP_026095898.1:XP_026095895.1:XP_026095894.1:XP_026095900.1:XP_026095901.1	31.18	6.67	0.8	20362000	4440000	26222000	24806000	13237000	19886000	20155000	20808000	23149000	24497000	26846000	25936000	16763000	21694000	14719000	22266000	Phosphorylation (STY)
LFS(+79.97)AGNRPR	XP_026093168.1:XP_026093155.1:XP_026093156.1	16.77	6.67	0.8	2952900	2402200	3177200	4004200	2851200	5715500	3147200	2656200	2712400	1925400	3130800	3367300	1973800	2865700	2255100	2109400	Phosphorylation (STY)
DVVAGAVEPTDEEC(+57.02)EWQS(+79.97)DREEEDLAEDLQK	XP_026058848.1:XP_026058847.1:XP_026058846.1	16.45	6.66	1.8	6045600	6861100	1635800	5161300	1691700	7086100	4342400	617710	7887700	8949900	4028200	14007000	4267400	9239400	10364000	4544200	Carbamidomethylation; Phosphorylation (STY)
TNS(+79.97)LEDLGIK	XP_026112145.1:XP_026112144.1	21.67	6.66	0.8	5124900	4821400	1285800	4717100	2896700	6669400	5077800	2831400	8600600	4708600	4543400	7600400	4952000	9277800	4881000	4010800	Phosphorylation (STY)
TLIPDIKPLQELVVELHPDEGRLS(+79.97)VDEDS(+79.97)SGPR	XP_026072255.1	15.01	6.65	1.5	12494000	2394200	912500	7335100	22499000	3961200	14748000	2113600	33361000	701550	31665000	6089800	5726500	865310	44492000	10545000	Phosphorylation (STY)
KAS(+79.97)ISELNVPIAK	XP_026075843.1	32.71	6.64	0.5	16627000	12808000	16348000	18169000	12828000	13286000	16342000	11530000	18777000	13516000	18321000	22136000	21973000	19986000	15512000	17876000	Phosphorylation (STY)
AGPAQSLSPLVAS(+79.97)PEGEYSGPLPPPGPPLEVLGSQR	XP_026080751.1:XP_026080693.1:XP_026080889.1:XP_026105166.1:XP_026118660.1:XP_026105165.1:XP_026118659.1	56.06	6.64	0.4	408850000	352000000	105870000	615950000	97929000	202760000	789370000	118220000	647920000	372480000	388290000	386110000	493100000	291030000	856270000	415480000	Phosphorylation (STY)
SAFTPAT(+79.97)LSGSSPS(+79.97)PVLGQGEKVEGLQAQALYPWR		29	6.63	1.3	22891000	22425000	19683000	35447000	15270000	13584000	32553000	10087000	16816000	56692000	22715000	4460800	32191000	5765400	25110000	30560000	Phosphorylation (STY)
NSS(+79.97)PNSTISNNSNDGFGGLMSFASNLYK	XP_026071094.1:XP_026071091.1:XP_026071090.1:XP_026071089.1:XP_026071087.1:XP_026071086.1:XP_026071084.1:XP_026071081.1:XP_026071080.1:XP_026071079.1:XP_026071078.1:XP_026071077.1:XP_026071076.1:XP_026071075.1	11.22	6.63	2.3	1572400	1221300	187980	1166600	205140	302010	2363100	924360	3171600	3590800	435620	2542600	1852800	1077300	3801700	742770	Phosphorylation (STY)
SSS(+79.97)YDYEALDQAMDASLQVLEPEHR	XP_026088310.1	15.55	6.62	1.3	550580	872810	261430	786610	394510	561600	444950	0	592160	476350	648610	769270	894230	0	902960	653250	Phosphorylation (STY)
FNAKPGS(+79.97)LDSK	XP_026129528.1:XP_026129531.1	18.88	6.62	0.9	2689100	1290300	1650000	2872300	1051200	2717400	1880600	1808900	4087900	2046200	1837300	5197200	1773500	6914100	2999600	2209900	Phosphorylation (STY)
RLS(+79.97)DSNFMSNLPNGYMSDLQRPDPPQQSPAPVLS(+79.97)PGSQER	XP_026117478.1:XP_026117479.1:XP_026117480.1	12.63	6.61	2.1	10671000	14974000	11659000	1455500	4800200	0	2944800	1743300	19596000	23947000	0	21691000	9234400	15743000	32273000	0	Phosphorylation (STY)
SRS(+79.97)DLTAEMISAPLGDFR	XP_026132429.1	20.28	6.6	1.1	2182400	3217300	1805700	4029400	1029800	570450	1775700	1453600	2824800	1689500	1098600	2375800	3868900	3287100	2267700	1441900	Phosphorylation (STY)
GHYEFPS(+79.97)MEDIMAAFADSSEQQR	XP_026065845.1	23.44	6.58	1.3	1951300	2237000	791550	2332400	2031900	1274500	2945300	1044200	3910900	1248800	2256500	1217600	2242600	886220	2598300	2251600	Phosphorylation (STY)
ETLGGLADMFGQMPGSGIGTGPGVIQDRFS(+79.97)PTLGR	XP_026143142.1	14.85	6.55	2.2	5125400	2543500	456510	4545400	7804200	3528300	16460000	3384200	11989000	600310	8714500	1382700	4820400	233170	7925700	2492500	Phosphorylation (STY)
DEEGS(+79.97)PERAPNTHFSNAGVAVLEAPK		7.03	6.55	1.9	1620800	735240	92462	0	0	1087100	166200	0	4587500	380980	541110	3949900	394350	8283100	4017600	76205	Phosphorylation (STY)
GFSQYGVS(+79.97)GSPTK	XP_026083456.1:XP_026083455.1:XP_026139036.1	22.77	6.55	0.7	3054400	2197400	2114800	3985500	1528000	3071100	3733800	2532500	4611000	1987000	4064500	3141800	2869100	4120500	2771300	3087700	Phosphorylation (STY)
VVMNNAS(+79.97)TEYDLSNK	XP_026057544.1	3.01	6.53	6.1	270580	3583000	0	0	0	0	0	0	128720	0	0	0	0	64121	0	282890	Phosphorylation (STY)
YITPAPSAKT(+79.97)SPTTHQPPPIR	XP_026059921.1	12.44	6.51	1.3	9122900	3347000	49120000	7190600	18864000	1018000	10200000	7466100	0	2831600	8605400	2161100	8258700	182790	7232900	10366000	Phosphorylation (STY)
A(+42.01)DFSSS(+79.97)FDMPSAGSSENAEAAELQR	XP_026067380.1	15.86	6.5	1.1	2640600	3812700	2430400	4019300	2502900	1850100	1898500	354170	2196800	2843300	2472300	4347300	3479600	656360	3898200	2847200	Acetylation (Protein N-term); Phosphorylation (STY)
LLKPGEEPTEYT(+79.97)DDEEVK	XP_026051135.1:XP_026099036.1	5.66	6.5	1.4	1834500	342330	379640	411770	0	1259700	235950	0	1614400	138360	356020	14491000	27088	4545100	3476800	239130	Phosphorylation (STY)
IGHHS(+79.97)TSDDS(+79.97)SAYRSVDEVNYWDK	XP_026086786.1:XP_026143431.1	20.27	6.5	1.4	3842500	7742400	1287700	3904900	1351500	2205100	4775100	606440	9850700	6376600	2971100	3687500	3059000	4076300	3360000	2382800	Phosphorylation (STY)
LQLST(+79.97)SLEGPSQITSTSPYHR	XP_026068958.1:XP_026068959.1	7.04	6.49	4.6	4616300	984380	18516000	0	15045000	2266800	298360	724910	1911400	855860	19638000	1346000	1151500	2052200	2529700	1924800	Phosphorylation (STY)
NLHQSGFSLS(+79.97)GSQIDDNIPRR	XP_026129236.1:XP_026129235.1	15.87	6.47	1	18406000	49489000	18637000	17984000	6298700	2481400	25037000	15906000	33645000	21949000	14243000	5051100	17052000	24835000	12926000	10552000	Phosphorylation (STY)
GVPQLTYLDDC(+57.02)S(+79.97)PTNIPVC(+57.02)AYPELC(+57.02)EVPDNLTSTDVLPFER	XP_026139889.1:XP_026139887.1:XP_026139888.1:XP_026139886.1	19.01	6.46	2.8	5291100	0	0	5195200	6332400	3747000	10871000	0	7581900	4197400	2283800	5363100	10779000	0	14529000	8486000	Carbamidomethylation; Phosphorylation (STY)
ASS(+79.97)LNENVDHSALLK	XP_026063410.1	21.71	6.45	1	5857400	7406900	3339400	6575700	3899500	3541600	6406700	4894500	9107000	4063000	4890900	5524600	7039200	11678000	4593200	4900700	Phosphorylation (STY)
SMS(+79.97)QQASIAAQR	XP_026081992.1:XP_026081994.1	28.34	6.45	0.5	5450500	3804800	3701700	7541700	2682800	5358100	6037200	4636000	9168300	3527300	7075200	5677300	3975800	8635700	4349700	5585700	Phosphorylation (STY)
S(+42.01)SDLLVDLHDDLGGDDS(+79.97)PSAALDQLK	XP_026071015.1	42.43	6.45	0.7	111770000	96569000	59894000	129440000	24940000	61270000	190700000	33234000	142910000	117600000	170760000	128110000	177060000	16331000	202800000	124950000	Acetylation (Protein N-term); Phosphorylation (STY)
NMETS(+79.97)DSGVGFNTTGLPLDSDTDAPTATIADSDVLSSFAAPDVK	XP_026084536.1	11.76	6.44	3.7	3969300	4055100	3453800	2471000	2451300	0	5179900	0	2850700	23682000	2229600	0	3924100	429950	5623800	3188300	Phosphorylation (STY)
QRTLS(+79.97)TSGESLYHVLGVDK	XP_026104897.1	20.79	6.44	0.5	44391000	40904000	77752000	64254000	76360000	13420000	65261000	61979000	7963900	32685000	33308000	27910000	62201000	20928000	43586000	37347000	Phosphorylation (STY)
NIS(+79.97)FDGKPVTPTSWTGGFSEILSLR		18.6	6.43	1.5	49110000	12398000	3206100	44888000	112290000	29001000	9592200	10756000	9156300	3233500	193850000	7566200	25147000	5405000	185750000	84406000	Phosphorylation (STY)
LKPS(+79.97)PTKQQAEHLSTGLASHAAK	XP_026120976.1:XP_026120992.1:XP_026120907.1	21.74	6.39	0.5	16132000	17715000	25674000	14890000	19739000	18119000	13898000	7525900	7832300	22178000	19219000	14917000	14198000	7235400	16090000	22744000	Phosphorylation (STY)
GILAADESTGS(+79.97)MAKR		16.66	6.38	1.2	8940800	13052000	18484000	13864000	3101400	5114200	10098000	2130800	18083000	7423100	10465000	2828800	7803500	4074700	6657000	10931000	Phosphorylation (STY)
QTLQSATVEAIEAIETDEDGEAIRGFS(+79.97)PQHK	XP_026051691.1	21.28	6.37	0.9	29965000	26471000	25237000	35300000	69907000	18381000	56982000	28928000	16909000	32863000	22288000	3395700	65816000	2249800	21617000	23129000	Phosphorylation (STY)
DHS(+79.97)PTSVAYNS(+79.97)DEERFR	XP_026123287.1:XP_026123276.1	20	6.35	0.6	3638400	5112800	3789500	6167700	2725500	4357700	5016900	890060	3271500	6118500	5086400	581360	4293700	0	2498600	4666300	Phosphorylation (STY)
DYSGTS(+79.97)PEPEKEC(+57.02)K	XP_026058237.1	34.31	6.33	0.5	11602000	5640500	11132000	12406000	10627000	9090000	9921600	8826500	10287000	19080000	14334000	16641000	9637700	11063000	10086000	15264000	Phosphorylation (STY); Carbamidomethylation
NLQYPDDS(+79.97)DDEKKPAQISGPGGFEGGDR	XP_026143849.1	10.78	6.33	2	4152500	2203300	2882700	2102000	0	4181200	2152200	29374	6750700	1211400	2849000	14856000	1843500	7988200	10924000	2313500	Phosphorylation (STY)
GDS(+79.97)ETDLEALFNAVMNPK		20.44	6.32	0.6	5490600	6138700	1415300	4257000	6638200	3559400	8894900	2208200	10017000	3873300	7406100	5436800	5663800	1669500	10705000	4476400	Phosphorylation (STY)
S(+79.97)FDDDDSVDGSRPSSAQAAFK		6.19	6.3	1.6	2819600	856340	2206800	426330	0	3338000	260630	0	2836300	87267	946600	18697000	0	4711800	7130800	796760	Phosphorylation (STY)
AHTLPATVSLT(+79.97)TESSPGK		21.53	6.29	1.1	5981600	5547600	3276000	6193900	3801900	6570500	4965800	3322100	8087800	5022800	5397800	11709000	5445300	9532700	6123100	4727600	Phosphorylation (STY)
DS(+79.97)DDDEEVVHVDRDHFMDEFFEQVEEIR	XP_026145382.1:XP_026088060.1:XP_026088421.1:XP_026145059.1	13.98	6.29	1	3258400	825320	0	2018600	5705000	2979200	4665000	0	9019300	0	11477000	0	2324100	0	4519100	5344400	Phosphorylation (STY)
S(+79.97)TSDLAELLQSFGGASTGGDVLTK	XP_026107540.1:XP_026126071.1	23.27	6.28	1.1	2086500	2142300	1441200	2114800	1757700	1110400	2529300	795270	3034100	3068700	1909000	2101500	2809700	1164100	3173700	2145000	Phosphorylation (STY)
AAS(+79.97)HEEEDDGWTVVRR	XP_026124921.1:XP_026125258.1	15.55	6.27	2.1	2320900	2112100	4658400	3427600	2700600	1562700	2675800	1824300	642090	1975900	2752800	0	3019800	777060	2217900	4467100	Phosphorylation (STY)
RNT(+79.97)LDDTLDR		15.23	6.26	0.9	3177500	1889700	753840	4457100	1500400	3384200	3235900	2024000	6445900	2225000	3064800	4894200	1992600	7150700	2147100	2497500	Phosphorylation (STY)
GILAADESIGS(+79.97)LGK	XP_026081808.1	2.7	6.26	1.7	226310	0	37585	0	16811	0	168370	0	981570	0	277040	669860	0	742000	501350	0	Phosphorylation (STY)
SS(+79.97)PVGAESEGVIK	XP_026112193.1:XP_026112194.1	23.84	6.25	1.2	4068600	2346900	1829200	5086400	2107000	5952500	4499400	2508500	6717200	3871000	5044700	5208700	3592500	5046800	3116100	4102300	Phosphorylation (STY)
EHLLEQTKS(+79.97)LEHPSHMASNK		16.03	6.23	2.1	2121400	2971800	1795600	3739800	2887500	2218100	2684900	536000	2222700	3225200	2255700	0	2573400	305830	1571600	2833000	Phosphorylation (STY)
SLS(+79.97)PSSVSSDSTYEMGFDSLDGSLHNLRPSMSGLHLVK	XP_026109940.1:XP_026109937.1:XP_026109936.1:XP_026109938.1:XP_026109935.1:XP_026109934.1:XP_026109926.1:XP_026109917.1:XP_026109910.1	17.15	6.23	1.2	50482000	33978000	14411000	45953000	31716000	42865000	91535000	42044000	75809000	17965000	55667000	17804000	71274000	23086000	116430000	76693000	Phosphorylation (STY)
DWEDDS(+79.97)DEELNSFDR	XP_026092491.1	22.31	6.23	1.1	27737000	31263000	10209000	27837000	12140000	34701000	22970000	10496000	60478000	33807000	26953000	38732000	21677000	35762000	26673000	22358000	Phosphorylation (STY)
IFAEEEDDYEDEEEEDAS(+79.97)DLDIEK	XP_026094765.1:XP_026094764.1	27.97	6.21	0.7	29566000	75129000	19663000	26849000	15138000	20908000	28624000	14154000	43665000	46909000	27587000	27527000	23428000	19700000	26138000	28071000	Phosphorylation (STY)
TNLAS(+79.97)SPKDTGPAPALEPQTTVIHNPVDR	XP_026059963.1:XP_026059962.1	36.62	6.21	0.5	55535000	66291000	44254000	53314000	53827000	42927000	72535000	32251000	63983000	79338000	75234000	32389000	74342000	31463000	51888000	58987000	Phosphorylation (STY)
SKS(+79.97)PLPPLDEEDEEFDDTLAC(+57.02)LDPYNC(+57.02)DLNFK	XP_026146682.1:XP_026146681.1	41.45	6.19	1.1	12874000	5288000	3762700	13681000	15794000	8183200	19328000	4916700	11599000	14443000	15295000	17167000	24253000	1462300	23599000	14334000	Phosphorylation (STY); Carbamidomethylation
RSS(+79.97)AIGIENIQEVQEK		20.95	6.19	1	2643000	3852800	1627100	3070800	1390800	457840	3256800	2187400	3756900	2390200	2127000	2642600	3284400	5529800	2208600	1861300	Phosphorylation (STY)
GLC(+57.02)S(+79.97)PDGLQR	XP_026144575.1:XP_026144572.1:XP_026144573.1:XP_026144571.1:XP_026144574.1	21.33	6.17	0.9	3370900	1822800	1964900	4470400	1719500	3424800	3805000	3825700	5195700	2601000	4254600	3228400	2728300	5296200	2650900	3575500	Carbamidomethylation; Phosphorylation (STY)
T(+79.97)MSNEQESTESPFQK	XP_026122362.1	21.59	6.16	0.8	4760600	4342000	2386900	8038500	3454800	7586200	4236700	3029400	6894900	2215200	4603700	4464800	5877900	9204200	5073400	0	Phosphorylation (STY)
SSPNVANQAQS(+79.97)PGGKPVYPGAPGK	XP_026050999.1	33.47	6.15	0.9	11216000	10078000	12287000	13637000	5270700	8222000	12119000	6926600	11847000	14361000	18284000	12230000	9833900	9486000	10978000	12685000	Phosphorylation (STY)
KC(+57.02)EEPLS(+79.97)SPGVSR	XP_026051871.1	31.98	6.15	0.5	15445000	10433000	9688100	19115000	10311000	15692000	15253000	14991000	19914000	13680000	18266000	21567000	11605000	20758000	13100000	17300000	Carbamidomethylation; Phosphorylation (STY)
SSEAFADISSAVTTEQIGLSQSSPT(+79.97)K	XP_026080184.1	10.03	6.13	2.2	1712500	117880	0	1272300	632120	868000	2163400	481100	5103300	1865000	2378900	2848200	1980400	1115200	3069600	1792500	Phosphorylation (STY)
AHTLPATVSLTTES(+79.97)SPGKR		27.75	6.13	0.7	33324000	37240000	35241000	64401000	26666000	32524000	38818000	21310000	37492000	32344000	32193000	28097000	30211000	30614000	23569000	29140000	Phosphorylation (STY)
VGS(+79.97)QASIGPVPPPHLHQPPVHPK	XP_026061614.1:XP_026061613.1:XP_026061612.1:XP_026061616.1:XP_026061615.1	3.57	6.09	1	1468100	6488400	1838800	4420400	0	0	0	58610	0	0	534580	3347200	5334000	0	0	0	Phosphorylation (STY)
NDS(+79.97)NHEGGFGC(+57.02)SLMELR		19.59	6.07	1.1	2612300	2685500	97194	3245200	3082500	2262800	3529200	2942800	3405100	2537400	2636300	1602800	3464300	3353300	2116200	2224200	Phosphorylation (STY); Carbamidomethylation
M(+15.99)QFS(+79.97)FEGPEK		18.81	6.06	1	3209200	3506900	1553200	2458800	1834800	1577600	4087000	3181600	4214800	6253000	3140200	2927900	2471500	5715700	2467300	2747900	Oxidation (M); Phosphorylation (STY)
S(+79.97)PTSLSAAAPLPDLK		19.06	6.04	1.3	3683700	3445100	2325100	2795300	1562700	3409300	2603600	1519800	5129100	3730900	3734800	8992700	2607900	5083200	5114200	3202200	Phosphorylation (STY)
AVS(+79.97)VHEDSLLQHAAMLDPEELK	XP_026143340.1:XP_026143338.1:XP_026143337.1	15.88	6.03	0.8	5939700	9954800	5321100	9088900	3980900	205440	5647000	3539700	8514100	3624000	2513200	6737600	12401000	9888100	4787700	2891000	Phosphorylation (STY)
VDHGAEIVMEALRLS(+79.97)GGTSPQR	XP_026073423.1:XP_026073420.1:XP_026073419.1:XP_026073418.1	32.83	6.03	0.5	8481900	6740000	5083600	8711800	10741000	10034000	10015000	4697800	9797500	7948900	4710300	5059400	16898000	6760500	8338400	11693000	Phosphorylation (STY)
AQS(+79.97)SPTLQDSSLTC(+57.02)STR	XP_026104976.1	15.53	6.02	0.8	2937300	2492400	1879800	3560800	1879400	1989900	2793500	2420900	5073300	2292300	2593900	3924900	2958100	4932600	2935500	2332800	Phosphorylation (STY); Carbamidomethylation
SFS(+79.97)LSQPGASEDMR		2.7	6	2.8	196680	52656	0	0	0	0	0	0	1125600	0	0	32687	0	1739300	0	0	Phosphorylation (STY)
RPLQMEGEFS(+79.97)DDDADSK	XP_026113064.1:XP_026113063.1	22.17	6	0.9	21352000	16874000	12088000	24201000	10796000	27704000	19940000	9707200	33026000	18133000	22607000	37202000	18920000	26859000	22189000	20041000	Phosphorylation (STY)
ESS(+79.97)PFINSSTSDVEK	XP_026099921.1:XP_026099922.1:XP_026125611.1:XP_026125610.1	4.96	5.99	1.8	716430	103280	0	135980	0	132260	654800	410890	1961500	863080	932010	2494700	173540	1552400	777650	554360	Phosphorylation (STY)
SMLFQLVT(+79.97)RPDTPELQDR	XP_026084606.1:XP_026084605.1	21.71	5.98	1.1	3906000	3261000	434470	6204500	3132700	3617200	5868600	2509500	5133100	2580600	3538500	2932400	6717000	2712600	7022600	2925100	Phosphorylation (STY)
SFASLFS(+79.97)VE		18.84	5.96	0.6	559680	822820	330480	298620	223270	140690	608600	184520	1401900	591740	363920	806720	964660	715250	448980	493040	Phosphorylation (STY)
DAC(+57.02)THQNEEAPALS(+79.97)QKEDITEK	XP_026140374.1	19.96	5.95	1.4	1837600	1664000	1076000	2504400	1000400	1160000	1918100	750130	3060500	2480000	1275200	3371300	1525300	2655700	1691500	1431500	Carbamidomethylation; Phosphorylation (STY)
DFMPEDEDDS(+79.97)GEEEGQRFFAGGSER	XP_026097893.1	9.76	5.95	2.4	770750	520200	4701200	1117100	1280200	0	1434700	0	0	0	919330	0	708640	0	29664	850260	Phosphorylation (STY)
T(+79.97)PVEITALEESFRR	XP_026083635.1:XP_026083616.1:XP_026083617.1:XP_026139148.1:XP_026139149.1	2.47	5.94	0.4	187540	0	0	0	0	212940	0	0	27209	0	0	2098200	17326	10649	446780	0	Phosphorylation (STY)
S(+79.97)VDMDISHAAQVSSEVR	XP_026090599.1	14.18	5.94	2.1	15427000	27909000	8061700	13263000	3535600	6636200	4901400	4898100	22547000	7370400	10199000	56025000	5310500	31186000	21388000	8171800	Phosphorylation (STY)
QET(+79.97)VEC(+57.02)LK		6.13	5.93	0.6	1481100	1052000	0	428080	0	0	0	1652600	4763100	0	0	5025000	0	8205000	1091400	0	Phosphorylation (STY); Carbamidomethylation
GPSPLT(+79.97)MGAQDTLPVAAAFTETVSAYFK		14.71	5.93	1.4	6323000	779960	283600	3880900	12810000	2173000	11349000	842090	10646000	0	16064000	3319900	3122200	0	23866000	5707800	Phosphorylation (STY)
YM(+15.99)AENPT(+79.97)AGLTQEEDEEEVDYDSDGNPIAPTTK	XP_026064285.1	2.03	5.93	2.3	397680	3136700	0	0	0	0	0	0	0	2590200	148780	89528	0	0	0	0	Oxidation (M); Phosphorylation (STY)
GNLPSPALES(+79.97)SDSSNATVEDEEMK		15.65	5.9	1	14019000	18592000	8054700	15601000	8635200	15577000	10863000	6193100	20317000	9940500	11267000	23107000	14887000	20109000	14393000	12756000	Phosphorylation (STY)
AVGGIILT(+79.97)ASHNPGGPNGDFGIK	XP_026120783.1	15.1	5.89	1.1	29209000	71548000	11352000	3255800	27967000	2604800	5006500	10890000	57005000	30778000	629390	45761000	12990000	70157000	86185000	2007800	Phosphorylation (STY)
NQYGSS(+79.97)HSLPDVQDHHIK		19.73	5.87	0.8	2786600	2300000	1113800	3704900	1505500	2652500	2659600	1270300	4239000	3952100	3040700	4622200	2402900	3195700	3078000	2061900	Phosphorylation (STY)
PGPAVSATNVGAS(+79.97)SRSPSK	XP_026084260.1	12.57	5.87	1.3	19729000	25251000	37665000	58094000	30411000	1418000	21014000	12813000	8300300	15276000	20356000	468930	26295000	1574600	5176300	31818000	Phosphorylation (STY)
NKFGS(+79.97)ADNIAHMK	XP_026103416.1:XP_026103415.1:XP_026053015.1:XP_026053013.1:XP_026053012.1:XP_026053014.1	20.23	5.86	0.6	2138700	1546400	1219900	2867000	1050200	2222300	1826600	1380500	3416600	1433000	2162700	4092800	1526100	3454400	2020400	1861900	Phosphorylation (STY)
S(+42.01)(+79.97)DEGKLFIGGLSYDTTEHSLEEAFSK	XP_026091713.1	31.14	5.86	1.1	5724400	5404000	3727300	6643000	8899100	3910200	11120000	2530400	6595300	4426400	7411800	1693000	8259100	732800	7516400	6997100	Acetylation (Protein N-term); Phosphorylation (STY)
NQPLITEPS(+79.97)YEDPALEK	XP_026099100.1:XP_026099095.1	17	5.83	1.8	2452800	2745200	649400	2506200	1545600	2717000	1989000	545950	3332000	2228700	1607500	5496000	2370900	4680200	2792400	1585700	Phosphorylation (STY)
TVS(+79.97)FSSMPSEK	XP_026127362.1	15.92	5.83	0.8	8274500	8390900	2857900	11305000	4203400	5687600	8849600	5758900	17858000	4258100	7023100	7849000	8471500	20483000	5998400	5122800	Phosphorylation (STY)
KVAEQEEEQS(+79.97)QGSTTYSDWMK	XP_026058237.1	34.58	5.82	0.6	7613100	8428700	6793500	8418300	3822600	5158900	9416300	4489700	9966000	8232100	9125100	6519800	7736700	9626400	8640400	7821800	Phosphorylation (STY)
ESAISLC(+57.02)DFDLRPPT(+79.97)PIDLSR	XP_026126416.1	3.62	5.81	1.5	3048800	881690	1052000	20011	0	3349500	65549	134100	2061900	49657	664750	21663000	81954	3148000	11641000	918850	Carbamidomethylation; Phosphorylation (STY)
ASGQAFEVILS(+79.97)PSAPDAKGEFPLSTPK	XP_026139869.1	18.4	5.81	0.7	52816000	47604000	69030000	60028000	114160000	34531000	88019000	31584000	14449000	45307000	58907000	7441600	92816000	2659500	55512000	70191000	Phosphorylation (STY)
AVSETLTESKPTSITLPSSDSQAS(+79.97)VEDDQHEALLSSK	XP_026058237.1	37.16	5.81	1.3	12037000	4798600	14517000	12776000	12886000	9907500	11571000	5716800	10872000	16987000	10342000	13253000	15983000	11458000	15877000	13606000	Phosphorylation (STY)
EVEIEDPGHAS(+79.97)SPSGEENTK	XP_026128835.1	38.92	5.8	0.5	9177100	5539800	9590100	11430000	6851200	5235500	9749000	7307300	9928100	11127000	10980000	13313000	8049200	10106000	7807700	10642000	Phosphorylation (STY)
NT(+79.97)SFSEHKLTTGVTEGMTPTAGVPR	XP_026078701.1:XP_026078700.1	15.64	5.79	1.2	4494300	6172600	6538300	6746900	4834400	2536700	5952200	2342700	3083000	3329400	3796900	2212900	7008500	2669100	4629300	5561900	Phosphorylation (STY)
KAPFPGPTGAPGS(+79.97)PGTTQC(+57.02)GPFTC(+57.02)PVFTQLFEGK	XP_026060620.1	15.33	5.78	2.5	6152000	5222600	2497900	8191700	3619000	5390300	9157200	2851200	7126800	6207300	4101400	7754500	8687500	3774900	12242000	5456400	Phosphorylation (STY); Carbamidomethylation
LAQS(+79.97)FPKPIESKPLLSQR		20.84	5.77	0.7	5417900	13404000	4607100	7158600	3804800	827690	4493100	1492800	8799700	3772100	2276900	4438400	8326600	10757000	3891200	3218800	Phosphorylation (STY)
IPC(+57.02)VSPET(+79.97)VMLDQYTPVPLPK	XP_026090666.1	15.18	5.76	1.9	1125100	802190	241480	1751600	1830900	1712000	1559500	460530	698940	575030	873280	1324200	2270900	134170	1263900	1377200	Carbamidomethylation; Phosphorylation (STY)
DMS(+79.97)LEDIQK		15.84	5.75	0.9	1347600	1304800	1319600	1990400	777260	1279900	1573400	895360	2073800	1174100	2372200	1149400	922700	1259700	864740	1257200	Phosphorylation (STY)
KPSLQLLDT(+79.97)PDGLR	XP_026058213.1	13.3	5.74	1.7	7590300	4121600	3141800	3147700	2253700	14134000	4050200	983590	9375900	2980000	4433800	24619000	4034800	11346000	19805000	5426400	Phosphorylation (STY)
TMS(+79.97)NEQESPESPFQK	XP_026122362.1	15.96	5.73	0.8	19683000	17992000	10999000	26215000	12397000	25564000	16144000	11656000	24705000	9760600	19278000	21593000	21224000	32439000	20533000	24745000	Phosphorylation (STY)
TS(+79.97)PVSSFNRPAGK	XP_026140047.1:XP_026140048.1	21.3	5.71	0.6	17566000	12958000	12243000	17758000	8770300	18880000	18452000	16343000	28022000	18006000	22394000	24558000	11296000	23071000	14838000	15905000	Phosphorylation (STY)
SLSTS(+79.97)GESLYHVLGVDK	XP_026126108.1:XP_026108157.1:XP_026108158.1	31.1	5.7	0.6	35012000	37032000	11952000	39224000	28111000	33341000	35256000	31268000	39173000	41927000	38250000	38585000	40130000	34954000	42757000	33218000	Phosphorylation (STY)
RVSIS(+79.97)DSQDC(+57.02)IQLNQYK		28.55	5.7	0.8	6963600	7559800	3131800	8669700	5409300	4873800	7994000	6404700	10467000	5544300	8946100	5725300	8494500	8318200	6823700	6091400	Phosphorylation (STY); Carbamidomethylation
VFARS(+79.97)PSKPLVR		37.85	5.69	0.5	9166300	5804600	9632000	12418000	12244000	10599000	13412000	9785100	5349200	8104600	10258000	2377000	11868000	7081400	7166600	11394000	Phosphorylation (STY)
S(+79.97)MDLPFVGEDEVLS	XP_026052279.1:XP_026103191.1:XP_026103190.1:XP_026052278.1	6.63	5.69	1.4	1168200	807830	789030	156090	91814	1835900	118010	24222	1286700	88496	331590	5787800	113640	1768900	3980700	342830	Phosphorylation (STY)
VHS(+79.97)GDAEVGSSLLR		17.64	5.67	0.6	11240000	7376700	7571400	10371000	3803900	14150000	9094300	6612200	824030	13668000	20232000	17935000	6700000	23445000	10855000	15956000	Phosphorylation (STY)
SLS(+79.97)ELEDLR	XP_026075294.1	15.33	5.66	0.7	1197800	1163800	306900	1385200	646720	1393000	1354500	558310	1897900	976270	1252200	1714200	1350200	1598300	1487600	882070	Phosphorylation (STY)
AS(+79.97)GVT(+79.97)VDDSVVTIFNDMK	XP_026136845.1:XP_026136743.1	23.96	5.66	1	8094500	9156700	8583300	7119300	7379100	3533500	10432000	789560	22513000	3696600	8566600	5943800	11715000	3074700	12554000	6360200	Phosphorylation (STY)
M(+15.99)REAS(+79.97)LDEDIPLSHR	XP_026063526.1	19.17	5.65	0.8	11437000	15285000	10389000	5404400	10364000	9082100	16753000	8836000	13551000	23643000	13858000	8218900	8634100	9765500	8265000	9508800	Oxidation (M); Phosphorylation (STY)
YMAENPTAGLTQEEDEEEVDYDS(+79.97)DGNPIAPTTKK	XP_026064285.1	21.31	5.63	1	6744100	6357700	10085000	11518000	5777000	5580500	8344600	2410600	6272400	1184800	8708300	6536100	8729100	3731600	7481600	8444400	Phosphorylation (STY)
ANS(+79.97)FSGISLLIR	XP_026053130.1:XP_026091488.1:XP_026091487.1:XP_026091486.1:XP_026091485.1:XP_026091484.1:XP_026091483.1:XP_026091482.1:XP_026091481.1:XP_026091490.1:XP_026091489.1	18.31	5.62	0.6	1527500	1642900	467360	1318500	1457100	1298200	2161400	876270	2567800	745870	1695300	1707100	1719700	1710100	2492700	1051600	Phosphorylation (STY)
SDS(+79.97)PVIEDFTM(+15.99)PPFNPNKPVGLDFVVPK	XP_026122538.1:XP_026122539.1:XP_026122537.1:XP_026122536.1:XP_026122535.1	16.86	5.6	2	3078400	2883200	1917000	2676900	2669700	3379600	4463000	314280	1956000	9722200	2226300	3414900	3048000	1125300	3771300	2608800	Phosphorylation (STY); Oxidation (M)
DSS(+79.97)PPASHTEEDHVYSFPNK	XP_026073043.1	4.82	5.59	5.5	18548000	3572300	7003400	0	1984600	5513800	0	0	132080	7281600	5792700	8962600	221100000	5319500	5295900	6258400	Phosphorylation (STY)
TLLDKVNMLQQQLS(+79.97)QEK	XP_026123270.1:XP_026123269.1	10.21	5.59	1.5	1725900	1584400	791750	1801800	579390	1617000	669100	372780	1943200	1579300	1293100	3841100	1381300	4227700	3132600	1074000	Phosphorylation (STY)
TS(+79.97)LDDSYAMGEGLKR		15.2	5.57	1.5	2371400	2414200	502010	3092100	1635800	2204000	2370900	551810	4583400	1145500	2247300	3017800	2131300	4556700	2974300	2143300	Phosphorylation (STY)
VRS(+79.97)LDLDDWPSELTK		10.13	5.57	1	1681700	4854700	992730	4464700	1152600	2339200	294180	72699	2131000	1595800	1346600	1059600	834040	1497200	1639400	950600	Phosphorylation (STY)
T(+79.97)FC(+57.02)GTPDYIAPEIIAYQPYGK		24.22	5.56	1.2	16071000	20168000	8287600	13350000	11054000	14562000	9786800	3196000	48374000	14156000	11042000	20672000	12097000	27354000	15242000	11718000	Phosphorylation (STY); Carbamidomethylation
APARPPRPGT(+79.97)PETPRR	XP_026052722.1:XP_026052723.1	21.52	5.52	1	4453900	4551200	6539200	7424000	4381300	5923500	4362600	3423800	3833500	5505200	4705400	4293700	3902300	2608300	0	5354700	Phosphorylation (STY)
S(+79.97)MENLLDITVK	XP_026119092.1:XP_026119084.1:XP_026119078.1:XP_026119066.1:XP_026119058.1:XP_026119052.1	24.2	5.52	0.5	4143300	5199500	1843300	5725000	2919400	2008000	5964300	1900600	7992700	2386400	4585400	6571500	3627900	3744700	5569000	2112300	Phosphorylation (STY)
LQVDELS(+79.97)QDEQLVTFEKNEGWK	XP_026084606.1:XP_026084605.1	18.5	5.51	1.6	1627800	1857300	1843500	1714300	2127100	622990	2709600	1412800	641600	2232900	2154000	0	2810200	0	1675500	2614900	Phosphorylation (STY)
IMVSPTEVDLNPETVFLDASSS(+79.97)PQPTPATHHR	XP_026071948.1:XP_026111456.1	28.78	5.51	1.1	7940500	7681100	5165400	7271300	8764800	6494400	12063000	0	10024000	7607200	7542100	7007500	14526000	4051700	11218000	9691600	Phosphorylation (STY)
VRS(+79.97)HSMEAMVGSQK	XP_026051626.1:XP_026051623.1	20.79	5.5	0.9	1292100	1180600	2034200	1997000	954500	1000900	1158500	1233500	731680	416850	1715700	1265700	1190700	1436100	1484500	1580300	Phosphorylation (STY)
DS(+79.97)LTGSSDLYK	XP_026087486.1:XP_026087485.1:XP_026144440.1:XP_026087487.1:XP_026144441.1:XP_026144439.1	15.33	5.5	0.6	1569400	1455700	1705200	2270600	237780	1303400	1345100	0	4236200	942010	1412900	2170600	1028900	3084400	1478100	869820	Phosphorylation (STY)
NRS(+79.97)PT(+79.97)SLSAAAPLPDLK		2.66	5.5	2.4	381550	61117	341870	299630	99173	0	487200	0	1826200	2075900	0	113760	133390	180780	73111	31125	Phosphorylation (STY)
NLTSSS(+79.97)LNDISDKPEKDQLK	XP_026067156.1	17.23	5.49	0.7	46405000	50685000	33688000	40462000	24914000	18770000	49941000	34158000	82848000	72138000	45414000	42881000	51709000	59296000	48140000	41037000	Phosphorylation (STY)
KM(+15.99)S(+79.97)TTGESLYK	XP_026070423.1:XP_026100294.1:XP_026100293.1:XP_026070422.1:XP_026070420.1:XP_026100292.1	14.92	5.48	1.3	2659100	0	2556900	1324800	1289300	2406700	2110100	3353800	4136100	5726300	3355200	4145300	0	5505700	1039200	2937100	Oxidation (M); Phosphorylation (STY)
RSSISRPETTSDLSEDSDY(+79.97)DSIWTAHSYR	XP_026127903.1:XP_026127530.1:XP_026127901.1:XP_026127528.1	27.92	5.47	1.4	7759900	11589000	6342800	9057900	5065000	2583400	8153500	8059800	9872300	7478000	4536300	7188200	9271900	15333000	6781800	5085800	Phosphorylation (STY)
SQS(+79.97)ILKADSPNVEAIR	XP_026077456.1	2.88	5.44	1.4	146680	602120	988890	174910	225210	0	13947	0	0	38073	0	0	20705	0	0	136410	Phosphorylation (STY)
S(+79.97)IEGAHGFSPRPVDM(+15.99)SNVTLSR	XP_026078040.1:XP_026078039.1	24.04	5.44	0.5	6804800	11304000	4839300	5692200	3324300	5226500	7968800	2425400	6442200	14906000	6978000	6479100	6937400	6032400	6971400	6546000	Phosphorylation (STY); Oxidation (M)
IS(+79.97)PVNLGSLAR		15.75	5.43	0.4	19046000	15354000	5183600	17936000	10385000	26306000	19532000	8948900	34455000	17819000	18521000	31303000	20647000	24410000	20824000	14061000	Phosphorylation (STY)
VPVTYLELLS(+79.97)		30.26	5.42	0.6	1972500	1973900	1014000	2235900	1320400	1883100	2450500	1403000	2646700	2281500	2184400	1738700	2725100	1403800	2599600	1726500	Phosphorylation (STY)
RPS(+79.97)GVPESAHEFPC(+57.02)HGFVK	XP_026053543.1	10.53	5.41	0.9	29953000	80732000	56800000	28453000	29985000	28314000	15354000	6501800	26645000	31148000	11351000	34125000	20680000	28866000	25250000	25085000	Phosphorylation (STY); Carbamidomethylation
GGLGGSSSDILLS(+79.97)GDDEDYKR	XP_026136891.1:XP_026136890.1:XP_026136889.1:XP_026136887.1:XP_026136888.1:XP_026136886.1	9.12	5.39	1.7	865240	1872200	1233100	1223500	26972	1125900	322650	0	683960	256300	243350	856100	1030700	1621300	1270200	1212500	Phosphorylation (STY)
IGDLQAAMEDEMET(+79.97)DDDDDLINSLQDTVTK	XP_026129732.1:XP_026129727.1:XP_026129721.1:XP_026129720.1:XP_026129719.1:XP_026129728.1	24.27	5.39	2	3445500	3092300	1723500	4944000	5293700	2120400	4529800	519420	3394100	3286600	3380600	3867300	5812600	210270	5715500	3792400	Phosphorylation (STY)
GIHVVDGTT(+79.97)GSEVNLLNQAAAK	XP_026086769.1	14.15	5.38	0.9	2534900	4334800	2346900	3115400	2156600	1404500	1348000	251800	2961800	1836900	1078000	3172300	4041100	4383100	3107400	2485100	Phosphorylation (STY)
SGVTVSQIPMTQISHVQTLQQS(+79.97)PQR	XP_026080601.1	39.57	5.37	0.6	11567000	9013500	6036900	12182000	5879100	7891300	13612000	9671500	16495000	13365000	11530000	12455000	12754000	14711000	15755000	12147000	Phosphorylation (STY)
S(+79.97)RSPALS(+79.97)SLQWVAEILPPSIR	XP_026078661.1	14.03	5.37	2.4	474630	400190	169630	385870	369290	30855	760190	127280	1151900	502660	642310	375940	567380	173110	1050800	412060	Phosphorylation (STY)
TLS(+79.97)PAEVLHVHSYAK	XP_026070288.1:XP_026070286.1:XP_026112348.1:XP_026112339.1	6.96	5.36	1.3	1314400	1404900	1201400	1483400	2417000	3055600	1092900	392030	596860	217630	101590	1500600	2176200	918830	1552600	1604600	Phosphorylation (STY)
KAS(+79.97)GGNLLPAPFLLSSGLAR	XP_026139241.1	12.52	5.36	1.7	2377200	1355100	720180	2333500	656780	1218700	3742000	1762100	2929800	4647700	1029300	2728900	3828600	3321800	3711700	1672000	Phosphorylation (STY)
SLNS(+79.97)NTDIASLAR	XP_026088844.1:XP_026109674.1:XP_026050957.1	34.27	5.36	0.5	7498900	7798800	4466000	7864200	5632800	6642800	9154600	5341000	10706000	7595600	7731700	6978900	8350700	9814800	7901900	6504600	Phosphorylation (STY)
RIS(+79.97)SLLQSPSFR	XP_026100851.1:XP_026100842.1:XP_026100835.1	10.23	5.35	1.4	2577400	1315900	604830	939790	1153300	4913900	1275000	2431300	3263200	731060	1602100	6003300	1907300	7046500	3953300	1520500	Phosphorylation (STY)
SLSHTHS(+79.97)YSPITVESDFNNPLYEAGDTR	XP_026059462.1:XP_026063730.1:XP_026063729.1:XP_026063728.1	16.3	5.35	1.8	5011500	4465300	610070	4362200	3493900	4734200	6122100	3584000	7647200	4816100	4829800	6073000	6580200	6278000	6969500	4606800	Phosphorylation (STY)
TPS(+79.97)GNFVTLEEGKGDLEEYGEDLLHTVFR	XP_026121436.1:XP_026065047.1	8.54	5.34	1.3	4452300	0	0	0	32126000	593020	846860	0	7992000	0	17538000	0	0	0	5916400	1772700	Phosphorylation (STY)
S(+79.97)VPMDMSSLVSDSFAHLFK	XP_026073423.1:XP_026073420.1:XP_026073419.1:XP_026073418.1	26.11	5.34	1.3	8607900	4161900	2119100	9320100	3313500	7178400	18076000	6261900	9647300	2649900	7646800	10350000	14292000	5610300	19746000	8746000	Phosphorylation (STY)
NFSVTSGQSDS(+79.97)LSTEDSGIHDPSLK	XP_026117213.1:XP_026117211.1:XP_026117212.1	16.76	5.34	2	3154700	953570	2991600	2976000	2965000	1376600	4158200	1812800	4312200	3712400	2894700	3274200	4041700	3602300	4331600	3917000	Phosphorylation (STY)
GGSVQTS(+79.97)PTGTPVNSR		24.16	5.34	0.5	2546800	1457700	2620100	3455200	1429200	1879200	2461300	2677100	3506100	2231600	2927400	3453600	1753900	3575900	2241300	2532700	Phosphorylation (STY)
TPEPQGPIIVDITS(+79.97)DKEYSPR	XP_026104595.1	5.98	5.33	2.2	1229800	62312	0	446680	281330	664330	414230	68249	3111000	891340	746840	5625900	822050	2660100	2179600	473560	Phosphorylation (STY)
SKS(+79.97)ASGDVLDPAER	XP_026145789.1:XP_026145785.1:XP_026145784.1:XP_026145787.1:XP_026145786.1:XP_026145782.1:XP_026145781.1:XP_026145783.1	20.38	5.33	1	5383900	5653800	7878300	7515500	3999300	5764200	3710000	3220500	5061200	4922000	4955900	8872400	2705700	6304000	4081600	6114700	Phosphorylation (STY)
SGS(+79.97)LQILNQLLLPHETVYEEIR	XP_026070743.1	18.57	5.32	1.5	1881400	713120	0	1540800	3724900	1947200	4153200	586450	3613700	0	3145300	1057400	1556800	0	4925100	1257400	Phosphorylation (STY)
EDPVLT(+79.97)PVDDAIIK		8.61	5.31	0.8	36072000	21526000	20977000	4157400	1913200	53414000	4929200	9819000	47331000	5747400	19450000	131650000	4933000	96934000	103680000	14620000	Phosphorylation (STY)
VTSDS(+79.97)FISELVSDR	XP_026132626.1:XP_026132628.1:XP_026132627.1	17.72	5.3	0.4	8248600	6274400	3333200	9836200	4275700	6192800	8391200	6511600	8502600	11188000	8984800	11347000	10349000	13160000	9490400	5891600	Phosphorylation (STY)
AAS(+79.97)VDNSSPLLM(+15.99)R		3.49	5.28	2.6	262330	195730	34254	0	0	0	0	0	320880	2637700	0	58739	0	581550	0	106120	Phosphorylation (STY); Oxidation (M)
SPQPVLEPIQIDDDS(+79.97)LDFPPVTQEILK	XP_026122538.1:XP_026122539.1:XP_026122537.1:XP_026122536.1:XP_026122535.1	11.51	5.28	2.1	1611100	680090	562510	632010	399040	1168200	2129200	308000	1515600	3087300	1544600	5205300	965040	589730	4628500	751670	Phosphorylation (STY)
SHTDTLGFQSQDAAS(+79.97)GEEKS(+79.97)IEEGTGK	XP_026140683.1:XP_026140691.1:XP_026140675.1:XP_026140699.1	15.23	5.28	2.2	2257800	4369300	2480300	2973100	909450	1897300	3131500	0	2561300	3851800	3127100	1856100	1792900	0	1947700	2968800	Phosphorylation (STY)
KISQMNNYLTVPAPAPDS(+79.97)PTIAR	XP_026138965.1:XP_026138964.1	21.73	5.27	1.2	3960700	3939700	2691300	5169900	3671100	2004300	5478100	2320200	4761900	3241500	3298400	3641500	6601100	4561200	5097900	2932100	Phosphorylation (STY)
TES(+79.97)IEEHATPTTAPAQWPGVSSLISLLAC(+57.02)AQGDDQIR	XP_026087126.1:XP_026087130.1:XP_026087127.1:XP_026087129.1:XP_026087125.1	8.15	5.26	1.6	1106600	0	0	60550	7925700	0	656730	0	1065400	0	5174700	0	0	0	1404500	311640	Phosphorylation (STY); Carbamidomethylation
GYS(+79.97)DEDDESGLSK	XP_026122992.1:XP_026122253.1	16.1	5.25	0.8	1124200	480310	1568900	1419900	994800	859870	944010	550830	736650	1372100	1204500	2648400	962260	975450	862970	1281700	Phosphorylation (STY)
S(+79.97)LPVSIPVWGK	XP_026063288.1:XP_026063279.1	14.68	5.25	1.1	899480	1448000	991500	1087300	289470	357730	815230	0	1060400	605440	238240	1080300	1489700	2311100	973700	744090	Phosphorylation (STY)
EMGISSANTDNTQSS(+79.97)PKPGR	XP_026100141.1:XP_026100140.1:XP_026100139.1	28.02	5.23	0.5	13445000	9792800	14653000	17238000	7216600	10933000	12851000	14441000	20689000	10657000	16216000	15578000	8781900	19450000	11509000	11672000	Phosphorylation (STY)
STS(+79.97)QGSIGSPVYHR	XP_026132197.1:XP_026132215.1:XP_026132220.1:XP_026132213.1:XP_026132212.1:XP_026132221.1:XP_026132219.1:XP_026132218.1	15.68	5.23	1.1	2101300	1796300	2558200	2630000	624200	1996000	1503000	1165000	2693200	1220300	2415400	3732600	1411900	3180200	2244500	2349200	Phosphorylation (STY)
S(+42.01)DLES(+79.97)C(+57.02)LGTIIEVFHK	XP_026091524.1:XP_026092297.1:XP_026098623.1	21.73	5.21	0.8	810670	1108500	174320	683940	1359100	597250	1235100	225600	1437300	370330	1391300	634520	568110	73042	1420300	881310	Acetylation (Protein N-term); Phosphorylation (STY); Carbamidomethylation
ADNDPWGTAASS(+79.97)PPTANDPWGAPSAPTGDPFGDEGR	XP_026145885.1:XP_026145884.1	16.06	5.21	0.9	21142000	16444000	8027900	23935000	9114400	29512000	17404000	6068500	31416000	31108000	20863000	31210000	20319000	22728000	29842000	19143000	Phosphorylation (STY)
RAS(+79.97)PVSHSTPGSEGSSLLWVDK	XP_026059872.1:XP_026059871.1:XP_026059870.1	21.55	5.2	0.6	3981100	3355200	1522900	4540800	2408800	3934400	3818400	2201400	7066900	4315200	4428300	5134400	4492400	5556400	3958700	2982700	Phosphorylation (STY)
FKVQGEAVSNIPENTQTPTVPEES(+79.97)EEEEVDETGVEVK	XP_026116043.1	14.85	5.19	1.2	4534400	4017500	2360800	3461400	3424400	2293300	3783400	0	4400100	8720500	4609200	10336000	4732100	3665100	8056300	4155800	Phosphorylation (STY)
SPS(+79.97)LPTTVGGSLTDLEDSFNEQVQSLAK	XP_026080618.1:XP_026080628.1:XP_026080638.1	16.63	5.16	1.3	968540	548340	368690	847460	1413700	413450	2303500	138620	1946100	278830	1388300	801280	1118900	0	1688800	1272200	Phosphorylation (STY)
MS(+79.97)WPSSFNK	XP_026130715.1:XP_026130619.1:XP_026076955.1	22.75	5.15	0.8	1645200	1475000	1012500	1890400	930090	1763800	1605900	1220300	2405700	1288100	2226900	1441700	1643800	2096900	1861100	1815700	Phosphorylation (STY)
DFS(+79.97)PEFGLSDR		12.68	5.14	0.6	11115000	7965500	3607300	7074300	3561600	13789000	5197100	3914300	19182000	8196600	8140700	34707000	5722400	24734000	14786000	6141900	Phosphorylation (STY)
S(+79.97)GSPTHYALLPTLQMEVLR	XP_026057020.1:XP_026057019.1:XP_026057018.1:XP_026057015.1:XP_026057021.1:XP_026057013.1:XP_026057012.1:XP_026057017.1:XP_026057016.1:XP_026057010.1:XP_026057011.1:XP_026057007.1:XP_026057009.1:XP_026057008.1:XP_026057006.1:XP_026057044.1:XP_026057040.1:XP_026057039.1:XP_026057043.1:XP_026057042.1:XP_026057038.1:XP_026057037.1	20.86	5.12	1.6	7383300	6536400	2214600	8470400	4895200	7549600	13538000	4367400	9676100	4146900	7200300	5924400	11303000	5126600	12476000	7325100	Phosphorylation (STY)
LPEFRPEEVLPS(+79.97)PTLQSLAT(+79.97)SPR	XP_026084513.1	18.69	5.12	1.1	3018000	2958500	3344600	4246900	3126000	1915300	2711500	931140	1224100	4933600	930220	2865800	5865300	2311200	4231500	3674100	Phosphorylation (STY)
KMS(+79.97)DLESVLQQK		8.34	5.11	1	1698400	233160	330010	327880	1493800	531450	189550	124970	1305900	484890	369490	2796100	3645700	4714200	3907400	5021700	Phosphorylation (STY)
S(+79.97)PTPLSGAQAC(+57.02)YPEVSK	XP_026094765.1:XP_026094764.1	6.03	5.1	1.5	3418200	1726800	421790	1072300	202750	3186500	1296400	268900	3954900	583790	806310	23978000	1078100	4824500	7243200	629300	Phosphorylation (STY); Carbamidomethylation
S(+79.97)RTLDEPLSET(+79.97)DTLDLNDQELFSEVGPSITVSVAEKPR	XP_026122991.1	4.48	5.1	2.6	1133200	0	0	0	8583300	0	0	0	1726900	0	2636000	115570	0	0	2729800	1206200	Phosphorylation (STY)
LLSQTNTS(+79.97)PTSTTAPANPMAVEMESEGLGHGQGR	XP_026122407.1:XP_026122408.1	29.17	5.09	1.4	7577800	6579300	4287900	11127000	6208300	6145400	8760500	2866500	10363000	4985700	8048200	9332700	9830700	8244500	10270000	6616300	Phosphorylation (STY)
EYLHSAGTIS(+79.97)PTSS(+79.97)LEEDK		10.11	5.08	1.3	2105500	1671300	352450	1059400	425690	2869300	1510800	435970	3575600	2240300	1979800	10134000	959330	37899	2920900	1409100	Phosphorylation (STY)
LQS(+79.97)ALLKAESDEDLVGLLVDTR	XP_026146116.1	19.74	5.08	0.8	1969400	2244900	1626300	2884000	4229800	1375900	3389700	520540	1632800	2353900	1797800	0	3723000	223580	1610500	1928400	Phosphorylation (STY)
VGHSVSSPT(+79.97)SPC(+57.02)EDMMK	XP_026078879.1	21.78	5.07	1	3532600	2127400	1027700	5318200	2571600	4801100	4451000	2660300	4299300	680660	4629300	4024000	4089400	3891800	4388600	4028700	Phosphorylation (STY); Carbamidomethylation
RIS(+79.97)SLLQS(+79.97)PSFR	XP_026100851.1:XP_026100842.1:XP_026100835.1	6.27	5.04	3.1	1124900	613610	321290	10674	0	944930	0	183070	2195500	123160	126650	5086500	0	4808800	2364700	94276	Phosphorylation (STY)
DTIDM(+15.99)WAPYLPQYVDVVS(+79.97)SPGTAPESGQPAPPPAEAPPTETK	XP_026052722.1:XP_026052723.1	2.8	5.04	2.9	779260	36471	0	0	161400	347620	0	0	721060	5561000	0	2278500	0	0	2233400	349490	Oxidation (M); Phosphorylation (STY)
KGC(+57.02)S(+79.97)FEITSSASEDLGC(+57.02)R	XP_026067475.1:XP_026067477.1	22.09	5.03	1.1	2318600	3052600	751560	1955000	1471100	2452500	2849600	1629400	4242800	1602700	2298200	2768800	2227100	2913900	2645100	1918200	Carbamidomethylation; Phosphorylation (STY)
EAT(+79.97)PTADSNSTAPK		6.41	5.02	1.5	671030	0	0	380250	0	40331	273760	267540	1306800	962200	278180	3217000	683580	1995900	427320	232480	Phosphorylation (STY)
SAKPLGATEHVSFIQDETIPGYS(+79.97)ETEQTISDEEINEETEER	XP_026123793.1	14.23	5.02	1.4	29949000	35754000	10654000	23895000	15768000	29763000	31879000	0	56669000	30980000	32642000	60263000	30209000	0	64534000	26222000	Phosphorylation (STY)
NLHQS(+79.97)GFSLSGAQIDDNIPR	XP_026124754.1	13.23	5.01	1.8	3972400	95145	3140400	4207500	1198400	969700	3541400	1874400	10604000	5348800	2317600	2788300	3973000	14419000	2958100	2149300	Phosphorylation (STY)
S(+79.97)PRPASPASNVVLLPSGSTVYVK	XP_026128835.1	22.55	5.01	0.6	3394300	2708800	1831000	4010900	3366400	3229700	4373100	1732700	3488900	2925500	4221700	3618700	5535900	2734900	4038200	3098900	Phosphorylation (STY)
TMATAALAAS(+79.97)PEPVSNLQGPFLVHGEQK	XP_026058819.1:XP_026058811.1:XP_026063819.1:XP_026063818.1	2.8	4.98	2.2	3058100	66305	59298	530360	22341	3248600	26206	38768	1270900	676120	400500	25985000	8961100	96494	4278600	211160	Phosphorylation (STY)
IS(+79.97)LNDEEEEKGPEGLNYSTLPGNIMSK	XP_026133495.1:XP_026133494.1:XP_026133493.1:XP_026133492.1:XP_026133491.1:XP_026133490.1:XP_026113734.1:XP_026113733.1:XP_026133974.1	19.61	4.98	2	6065700	6562500	2512800	7573300	4119800	5359400	5443100	2868300	9795300	7152900	5423100	5200600	7486600	7892400	8284100	5311700	Phosphorylation (STY)
LS(+79.97)LPGLLSQVS(+79.97)PR		22.84	4.97	0.5	2389500	2839600	5323000	2755100	1202300	1600200	2245500	502370	2687000	3286600	2313300	2731400	2543600	1137300	2931100	1744200	Phosphorylation (STY)
RSS(+79.97)LDAEIDSLTSILADLENSSPYKPR	XP_026119924.1:XP_026119932.1:XP_026119919.1:XP_026069563.1:XP_026069562.1:XP_026069564.1	13.9	4.97	1.9	5712800	86301	0	363420	37467000	697470	2788800	620020	10737000	0	18507000	90514	650620	0	10227000	3455900	Phosphorylation (STY)
QWLPDDPVSLS(+79.97)K	XP_026123458.1	19.43	4.95	0.9	2930800	3681200	996750	3663700	1113200	1600100	3801600	1171100	5516500	2643100	1887500	4906200	3509200	4436600	3834500	1200100	Phosphorylation (STY)
AAS(+79.97)ESM(+15.99)DQEEHDAHHIDLIQYIAR	XP_026091721.1:XP_026091719.1:XP_026091720.1	10.48	4.95	1.4	1609100	6406200	1237900	848430	1086300	671450	1441700	0	2366600	4547000	1325100	984930	1175600	983080	1061400	0	Phosphorylation (STY); Oxidation (M)
SISRIS(+79.97)SGS(+79.97)NPFLDITHDPNAAVYK	XP_026074932.1:XP_026074935.1:XP_026074936.1:XP_026074934.1	22.07	4.94	0.9	8494600	11655000	12768000	12487000	8232800	4242900	10030000	3610800	5890800	13123000	7153000	3002900	12014000	4404700	9569400	9235100	Phosphorylation (STY)
AKGAPVPSGPKPFAARPT(+79.97)AAASPAR	XP_026144416.1	30.41	4.93	0.8	8317200	10196000	16892000	9353400	8154600	3748800	9238500	4303100	3021800	10918000	11178000	6411000	7943300	3727700	9011500	10660000	Phosphorylation (STY)
EIGES(+79.97)ETEGKTEITSPQFGSPTK	XP_026080184.1	30.04	4.93	0.8	9530300	10409000	10043000	119550	9508400	11755000	12107000	4646600	10003000	10067000	10998000	8532600	12231000	8484900	11186000	12864000	Phosphorylation (STY)
NRDS(+79.97)AVIPYDFNR	XP_026091828.1:XP_026091824.1:XP_026091829.1:XP_026091827.1:XP_026091826.1:XP_026091825.1:XP_026091823.1:XP_026091822.1:XP_026091821.1:XP_026091820.1:XP_026091819.1:XP_026091818.1:XP_026091817.1:XP_026091816.1:XP_026091815.1:XP_026091814.1	14.26	4.91	0.7	3803500	38797	0	9683500	0	5312200	8348600	0	0	0	12272000	4320300	6032000	0	6696200	4349400	Phosphorylation (STY)
QHGTELWLDSQAPLS(+79.97)PTLPLDKHQDFFTQHTQTPLR	XP_026065888.1	21.54	4.91	1.4	11168000	12549000	3758600	15304000	18920000	5998400	24550000	20305000	7315000	7476000	4801300	3619600	24404000	2810900	7416000	8293100	Phosphorylation (STY)
SRS(+79.97)DVDVNAAAGAK		36.34	4.91	0.5	20176000	8741100	23865000	26657000	15927000	13012000	18911000	18784000	29438000	19365000	18310000	24973000	14552000	34813000	16562000	18724000	Phosphorylation (STY)
DLFLPLSLEDDDS(+79.97)QGESM	XP_026110587.1	20.16	4.9	1.1	3837800	4305000	3962000	3710300	7141500	3006800	6281700	1778400	4195200	3073500	4253400	2321000	4295400	1866600	3304000	4073000	Phosphorylation (STY)
DQGTSTS(+79.97)HLNLISGGHMETASSAADHDGIK	XP_026065351.1:XP_026065344.1:XP_026065354.1	31.19	4.9	1	7380400	7132300	5837400	8622800	5607200	5122500	7866500	5327600	10762000	6692900	7556100	7254500	8623100	9452600	7488500	7360200	Phosphorylation (STY)
ELHLGMGGS(+79.97)PVSFSNPILWHR	XP_026125989.1:XP_026125441.1:XP_026125440.1:XP_026125988.1	21.44	4.89	1.2	14107000	10367000	1887600	24924000	4428000	16531000	17283000	7039200	27445000	7441300	11553000	8397100	14501000	12034000	33772000	14004000	Phosphorylation (STY)
SLS(+79.97)PSSVSSDSTYEMGFDSLDGSLHNLRPS(+79.97)MSGLHLVK	XP_026109940.1:XP_026109937.1:XP_026109936.1:XP_026109938.1:XP_026109935.1:XP_026109934.1:XP_026109926.1:XP_026109917.1:XP_026109910.1	9.63	4.89	1.8	4869400	4453200	1231600	2782900	1749700	762110	7255700	1124600	28748000	4167600	4184600	0	3996600	3458100	6311600	2813800	Phosphorylation (STY)
RDS(+79.97)SLAAVLNSVDVK	XP_026078040.1:XP_026078039.1	20.46	4.88	0.7	1607000	893140	280250	1184000	2288700	4620700	1663500	1789700	1263600	414830	1608600	2018100	2165500	1177000	1478700	1258400	Phosphorylation (STY)
QFT(+79.97)PEEEMFK		15.27	4.88	0.9	1257700	1342600	691610	2134000	1498900	1558300	2150500	754790	1168500	297670	855550	1009700	2323900	821830	1495900	762240	Phosphorylation (STY)
KES(+79.97)AAPEGDVPM(+15.99)R	XP_026112112.1	2.49	4.87	1.9	172570	37463	0	52262	0	10900	49155	0	779110	714410	0	63764	25850	807330	0	48371	Phosphorylation (STY); Oxidation (M)
EKS(+79.97)PSFLDR		8.77	4.87	1.2	2498200	2199400	1963800	3583800	1366600	4411900	718580	325140	2130100	990290	478410	8014300	1588500	5131800	2455000	2115300	Phosphorylation (STY)
DSPALAS(+79.97)PDLLSEVSEMKQDLIK	XP_026123908.1:XP_026123906.1:XP_026123909.1:XP_026123904.1:XP_026123897.1:XP_026123895.1:XP_026123893.1:XP_026123902.1:XP_026123901.1:XP_026123898.1:XP_026123899.1	32.6	4.87	0.9	9370100	10930000	10301000	11515000	10863000	6939400	10322000	6886500	7889100	15009000	9525600	2845500	14572000	3217700	9965400	9768800	Phosphorylation (STY)
SSS(+79.97)IEQALAVEER	XP_026124076.1:XP_026124066.1	15.78	4.86	1.4	1842200	2167400	594500	2043300	1934300	1073600	2595200	1167400	2604000	2527100	2266400	685980	2356100	2097900	1494700	2024600	Phosphorylation (STY)
RHT(+79.97)LDSLRPVGGPADR	XP_026097880.1	18.29	4.83	0.9	3533500	7403400	3849000	4656600	2392800	1023900	2989900	2425200	4293800	3389100	2296200	3207600	3538900	6546300	2630500	2358400	Phosphorylation (STY)
DAGLTQTQS(+79.97)LDR	XP_026051375.1:XP_026051376.1	19.75	4.82	0.6	4616900	3679800	2591700	6069600	2342800	5283400	4109000	2420900	8348000	4195500	4116700	5734800	3958500	8012400	3481900	4908500	Phosphorylation (STY)
KFS(+79.97)VEFR	XP_026067025.1:XP_026067024.1:XP_026067026.1:XP_026067023.1:XP_026067022.1:XP_026067021.1:XP_026067020.1:XP_026067019.1:XP_026067017.1	11.86	4.81	0.6	896510	0	616000	827230	779480	1173700	1092300	0	0	428060	741980	1185800	1518900	2166400	1598300	1319500	Phosphorylation (STY)
RAS(+79.97)ETSIASQVSGLVDSYTASNIANIAAR	XP_026130043.1:XP_026130042.1	46.11	4.81	0.8	21358000	17462000	11764000	15826000	21017000	12369000	30338000	19272000	39284000	13692000	20845000	23399000	23599000	9821400	36068000	25606000	Phosphorylation (STY)
DGAS(+79.97)DNETKSDSGVPEVPVSADDTPEVLNK	XP_026066577.1	30.45	4.81	1.4	7732500	9557900	5802600	10924000	6558900	6748100	9234700	2224700	9637600	12232000	9311800	4675000	10473000	3376900	7402900	7826700	Phosphorylation (STY)
ATANS(+79.97)VDVSPVTTHRTDDSTEGILER	XP_026051483.1:XP_026051484.1	4.01	4.81	1.5	1288300	1809300	11141000	1049900	1469200	0	888930	98309	0	433330	216910	0	1322900	0	463910	431420	Phosphorylation (STY)
GGT(+79.97)PSAFDR		2.04	4.8	0.6	179990	0	38220	0	0	64623	0	0	1098200	0	0	841380	93607	0	563870	0	Phosphorylation (STY)
GKAAGS(+79.97)LNLGNFFASHK	XP_026128964.1:XP_026128962.1:XP_026128963.1:XP_026128965.1	5.06	4.8	2.3	795250	2263800	4931100	780270	581140	0	382060	1167900	27492	236760	186060	33428	161820	534430	443140	199390	Phosphorylation (STY)
RLQLGS(+79.97)SMDSSQHR	XP_026094457.1:XP_026094454.1:XP_026094455.1	14.49	4.79	1.1	1828400	811080	813810	1119200	1028500	2944400	944380	2048300	2524500	555780	1098400	3563500	1082200	5008100	2411000	1472800	Phosphorylation (STY)
S(+79.97)TSAGSTPTHTPQDC(+57.02)LAGVGDDVLDAFSQGVPR		21.33	4.79	1.1	15654000	13528000	9549900	16486000	15272000	12472000	16637000	7373500	17334000	19142000	13919000	16242000	20168000	10754000	26158000	19773000	Phosphorylation (STY); Carbamidomethylation
VNS(+79.97)LC(+57.02)TEDESPHKQFS(+79.97)TSSIDLTPLDMDSLPVAR	XP_026117465.1	19.13	4.79	1.3	3407600	2823700	1418000	4309000	2943900	983750	4222900	1193200	4731000	6085000	4082400	2736600	5255100	2202200	5005900	3122300	Phosphorylation (STY); Carbamidomethylation
KVPS(+79.97)FTFTPTVAYQR	XP_026137525.1:XP_026137524.1:XP_026137520.1:XP_026137518.1:XP_026137517.1:XP_026137523.1:XP_026137522.1:XP_026137521.1:XP_026137516.1:XP_026137526.1	16.59	4.78	1.3	6098300	4790700	2692200	6938000	2721600	4306700	10347000	3201400	7308900	5537300	6352100	6362900	10362000	7131700	7680100	5740700	Phosphorylation (STY)
S(+79.97)PPTAGVPKPSFDEMSPELTALLQSTR	XP_026097357.1:XP_026097359.1:XP_026097355.1:XP_026097356.1:XP_026097353.1:XP_026097350.1:XP_026097349.1:XP_026097348.1	4.92	4.78	1.9	5793400	4795800	1480700	50152	0	14811000	0	0	3058600	0	587260	22073000	96655	298110	37440000	2210000	Phosphorylation (STY)
QES(+79.97)C(+57.02)LFNLSVVPSGYSEISNIPLGKPGR	XP_026067707.1:XP_026067710.1:XP_026067706.1:XP_026067705.1:XP_026067704.1:XP_026067709.1:XP_026067708.1	6	4.77	4.5	701790	1619400	0	975720	0	0	2005200	0	4655000	43371	0	0	748210	451170	0	28708	Phosphorylation (STY); Carbamidomethylation
GGS(+79.97)VESLSGRPHSLAHSDSK	XP_026146993.1:XP_026146994.1	15.29	4.77	1.3	2942900	2635100	2510600	3392100	1638400	2689200	2305600	2226200	3213700	3468000	2551700	4889100	1863800	4384000	3348000	3028700	Phosphorylation (STY)
LHKTEDGEWEWS(+79.97)DDELDLESEEGK	XP_026140859.1	33.76	4.77	1	17468000	21130000	12382000	18905000	11991000	15841000	16626000	7191100	18960000	21057000	19233000	22416000	17026000	19355000	22137000	17770000	Phosphorylation (STY)
QTTLADAEQSS(+79.97)VESSVISLLQEAESK	XP_026134884.1:XP_026134885.1	20.74	4.76	0.9	2001700	2263600	1045100	2466000	4127800	0	3137200	1164100	1242200	2830000	972040	2636900	4071800	97719	2729000	1242600	Phosphorylation (STY)
YNDLLTLDDLENLT(+79.97)SDQSEEPMQTFSSGLK	XP_026083967.1	10.31	4.75	1.8	915530	111730	0	1225400	903430	492670	1656400	0	1416200	1432100	789800	918670	2452000	0	1236900	1097700	Phosphorylation (STY)
RPTS(+79.97)PSSSQENPDC(+57.02)QYAVVC(+57.02)SEK	XP_026085886.1:XP_026085883.1:XP_026085887.1:XP_026085885.1:XP_026085884.1	28.57	4.74	0.8	5241900	4472700	3850900	7000600	3095500	4207900	5323100	3682600	6869100	5158600	5984000	7156800	4914900	6135300	5408300	5368900	Phosphorylation (STY); Carbamidomethylation
SSGS(+79.97)FLGGMFGGNHK	XP_026100873.1:XP_026085809.1	4.17	4.74	0.9	227060	32956	0	99907	0	0	0	88371	635410	22270	18716	374480	437660	1318200	212170	165710	Phosphorylation (STY)
SPS(+79.97)SLSLLESR		3.6	4.73	2.2	438940	0	0	3104500	0	0	435440	66781	0	532330	0	0	2445100	0	0	0	Phosphorylation (STY)
QIS(+79.97)QDIKFEPDILLR	XP_026115332.1:XP_026126172.1:XP_026126016.1:XP_026115331.1	19.43	4.72	0.8	18282000	20481000	9069400	24064000	28099000	14947000	34317000	17726000	14814000	18497000	14274000	5145000	37878000	4550400	14802000	15564000	Phosphorylation (STY)
IEEALTPESSPSKS(+79.97)PNK	XP_026092047.1:XP_026092046.1:XP_026092045.1:XP_026053814.1:XP_026053811.1:XP_026053813.1:XP_026053812.1	12.82	4.72	0.6	8087400	3664800	2280100	6218900	2979700	9924400	4321400	4116200	12695000	7553400	6563500	24115000	4440000	19046000	7928900	5463100	Phosphorylation (STY)
DEVLPT(+79.97)TPVSEQK	XP_026105226.1	16.74	4.71	0.5	12432000	9880100	6864100	12311000	6053000	12522000	10586000	5271700	20553000	12147000	12911000	21741000	10360000	20869000	13792000	10619000	Phosphorylation (STY)
SIS(+79.97)PSLEEQNHNADSSWTHYSSVK	XP_026112092.1	30.92	4.71	0.7	12225000	14742000	7833800	13051000	8188000	9987600	12136000	5736700	19684000	13083000	11645000	12981000	12811000	19341000	12493000	9659600	Phosphorylation (STY)
AGTAPS(+79.97)S(+79.97)RGPSAPGSPATSIVAR		3.53	4.7	2.5	323430	1477500	0	824700	0	0	445170	0	589060	954050	0	78528	195860	167160	119350	0	Phosphorylation (STY)
ANS(+79.97)VMSALTNTLVEELEESQR	XP_026092553.1:XP_026092552.1:XP_026092551.1	10.69	4.7	0.6	347730	0	0	475060	0	0	1036600	0	0	0	0	633440	1136500	0	1462200	472250	Phosphorylation (STY)
GRS(+79.97)PTGSSPSSLTSGMMSR	XP_026121682.1:XP_026121681.1	14.9	4.7	1.4	3949800	0	4686900	8221200	0	12155000	0	0	6284800	262430	6628100	6159300	0	5074000	5462800	4312600	Phosphorylation (STY)
PGPASSATNVGAS(+79.97)SRSPSK	XP_026140674.1	14.02	4.69	1.1	9637800	11742000	14583000	30995000	11703000	7433500	8870500	5684300	4628400	8106700	9659600	94280	12125000	641410	2162200	16138000	Phosphorylation (STY)
LQVES(+79.97)PEATVEEVGNVQK	XP_026142194.1:XP_026108386.1	2.31	4.69	4.4	271910	0	0	117770	0	0	0	30431	99205	0	59066	2996400	0	477390	298440	0	Phosphorylation (STY)
KS(+79.97)SM(+15.99)C(+57.02)SLAQPLTTAAHR	XP_026123706.1:XP_026123704.1:XP_026123703.1	14.96	4.69	1.4	2250300	1944300	1982500	1004900	1297700	1313200	2407200	1476900	1867700	6564400	1428300	2825200	1455200	3552800	2809500	1824100	Phosphorylation (STY); Oxidation (M); Carbamidomethylation
AS(+79.97)LSDIGFGK	XP_026130864.1:XP_026130863.1	21.92	4.68	0.5	1678400	1758400	1416900	2061100	481270	1543900	1610200	290710	4134700	1057700	1587400	2574200	1600400	2041000	1896000	1122700	Phosphorylation (STY)
IGGDGVPHS(+79.97)PVSNDFGYGGQKRPLEDGDQPETK	XP_026062613.1	12.05	4.68	1.9	5037200	3080500	28375000	4051200	7029400	0	4782400	3034700	0	2965900	5657100	0	4824700	0	4848400	6909200	Phosphorylation (STY)
SLGC(+57.02)MPMGEPPHPVFPEAAERPQDLAHTTTLES(+79.97)PSRLDEEHR	XP_026141676.1:XP_026141675.1	10.66	4.67	1.6	4834600	3234300	2903600	7681900	9475500	6418400	8340400	4019000	3380900	137330	2813200	0	10457000	0	6782000	6874400	Carbamidomethylation; Phosphorylation (STY)
GT(+79.97)PQHFMSEDMDDMDEDIVSPGTLQSPSMMSLR	XP_026137790.1	5.54	4.66	1.9	1185900	0	771260	0	431810	0	3840600	58066	2512800	0	0	1177300	3998900	766000	4231800	0	Phosphorylation (STY)
VS(+79.97)MILQSPAFC(+57.02)DELESLIQDQMK		12.79	4.66	1.3	326830	0	0	49929	684820	71278	629640	0	578050	0	540680	286050	277950	0	1480600	303540	Phosphorylation (STY); Carbamidomethylation
MLPHAPGVQMQAIPEDAVQEDS(+79.97)GDEEEDPDKR	XP_026112766.1:XP_026112765.1:XP_026112764.1:XP_026112763.1	34.73	4.65	1	75163000	74658000	85665000	115010000	63421000	63624000	78108000	40052000	65770000	55433000	90617000	73802000	103580000	52102000	85159000	80440000	Phosphorylation (STY)
AQMHS(+79.97)LELIQGEPLTK	XP_026051827.1:XP_026051826.1:XP_026051825.1	10.65	4.65	2.1	758000	1023700	302950	1042900	1075200	1037100	676080	215070	636930	162540	499600	692160	1284400	1103000	935570	682900	Phosphorylation (STY)
NIAAS(+79.97)PSHKQPGSMVSAK	XP_026118960.1:XP_026118961.1	30.58	4.65	0.8	4904600	3667900	6253200	6189100	3929300	4554700	5071400	4599500	4794600	5420300	7315900	3535700	3783100	4976800	3899600	5578300	Phosphorylation (STY)
SSS(+79.97)LVNLWK	XP_026082751.1	20.05	4.65	0.8	1737600	1824100	647280	1596000	1386900	1587500	2392800	1561000	2538600	1454600	1672300	1311200	1845800	2948100	1751700	1545600	Phosphorylation (STY)
IQRQEQVIHLS(+79.97)PK		10.43	4.63	0.7	2823500	1958600	11717000	2716900	4230100	834370	3017400	3389300	0	1594700	3229000	826370	2278000	626290	2169400	3765900	Phosphorylation (STY)
RTS(+79.97)ETLEC(+57.02)FLSDEESFDGQLIPTSADSLASR	XP_026123908.1:XP_026123906.1:XP_026123909.1:XP_026123904.1:XP_026123897.1:XP_026123895.1:XP_026123893.1:XP_026123902.1:XP_026123901.1:XP_026123898.1:XP_026123899.1	17.43	4.63	2	2216700	1950300	536140	1433700	2872900	1323500	4402400	1020000	4499400	2118900	3004900	1359800	3383400	0	3641100	1704600	Phosphorylation (STY); Carbamidomethylation
M(+42.01)DHQDHMNSGQVGDSQHSPGNNIAS(+79.97)GVANMTIGDSHQQDMK	XP_026063575.1	43.18	4.63	1.2	15811000	13407000	14427000	17938000	8978400	11320000	16529000	6655600	22548000	6164700	16601000	21485000	19968000	23456000	23350000	14343000	Acetylation (Protein N-term); Phosphorylation (STY)
SGPSS(+79.97)APSTPLSTEAPDFLSVPKDR	XP_026075883.1	17.85	4.62	1	10229000	13384000	20330000	14094000	13286000	2670200	15031000	8704100	2313700	13097000	11124000	511070	17069000	889290	7562400	13364000	Phosphorylation (STY)
NIAHYEEQLVALFGSS(+79.97)ADLRD	XP_026115376.1	7.88	4.61	1.3	1196100	855720	0	382080	1290000	56960	2664700	1542100	4492900	405930	2965400	20539	912200	48748	1092300	1212500	Phosphorylation (STY)
NLTNDIPRVPS(+79.97)EEFMPLQMK	XP_026128617.1	15.91	4.6	1.4	2579800	2618900	1459000	3119300	2741500	1315900	4852000	1947000	3536900	2577300	2702800	19131	5381000	1362800	1973100	3090100	Phosphorylation (STY)
EDEVS(+79.97)PPMNPVVK	XP_026121665.1:XP_026121666.1:XP_026057476.1:XP_026119800.1:XP_026119801.1	2.21	4.59	1.4	2025600	150620	76272	234980	0	1631400	0	51646	1073700	0	51052	14778000	0	8648500	3606900	81962	Phosphorylation (STY)
DS(+79.97)DDDEEVVHVDRDHFM(+15.99)DEFFEQVEEIR	XP_026145382.1:XP_026088060.1:XP_026088421.1:XP_026145059.1	2.05	4.58	1.8	1391600	9364400	0	0	127650	0	228810	0	10773000	0	132250	0	0	0	0	247840	Phosphorylation (STY); Oxidation (M)
QT(+79.97)TAPASVTAAAAAVAAAAGTTAGLVEQAK		5.73	4.58	0.7	623580	4862300	0	95399	0	0	0	0	2874500	0	0	38529	228100	1254900	0	0	Phosphorylation (STY)
LTPGHELQPLALIDARPC(+57.02)S(+79.97)R		18.78	4.56	0.6	905690000	526660000	572490000	1307200000	582320000	380480000	1070700000	929240000	862860000	1166900000	475640000	1238600000	1641400000	923190000	1233700000	673970000	Carbamidomethylation; Phosphorylation (STY)
S(+79.97)HNDFVAILDLPEGEHQYK	XP_026132247.1:XP_026132256.1:XP_026132266.1:XP_026132277.1	14.84	4.56	1.1	2591400	2930300	716390	2099400	1125700	1889200	2688200	594220	6172200	4544000	2222900	4936800	2856400	4083900	34341	1977600	Phosphorylation (STY)
TES(+79.97)LPLSQQYVPFGGK		20.85	4.56	1.3	5918700	7018800	1427700	5104700	4037600	7112500	5574800	2595100	10721000	5645500	5308800	6857400	6789200	8620800	6580700	5385900	Phosphorylation (STY)
RNS(+79.97)ELFQSLTSGVGPR	XP_026136025.1:XP_026061086.1	29.27	4.55	0.6	8506600	10744000	6553800	8933300	7556000	6092200	8754100	6772700	9489900	7406900	6295700	8583900	11520000	12993000	8445000	7459000	Phosphorylation (STY)
S(+42.01)LS(+79.97)TSGESLYHVLGVDK	XP_026126108.1:XP_026108157.1:XP_026108158.1	10.69	4.54	1.7	1718300	2631400	824130	750970	455150	1878000	586760	97082	1037800	10292000	1097400	1163900	790190	128480	2384600	1655900	Acetylation (Protein N-term); Phosphorylation (STY)
LVPQVC(+57.02)QPS(+79.97)PSLSK	XP_026141060.1:XP_026141059.1:XP_026085029.1	17.76	4.54	0.9	1649200	2218900	438880	2113700	703350	887430	2325900	1021000	2672500	2190000	2010200	1777300	2034300	1620600	1568500	1154800	Carbamidomethylation; Phosphorylation (STY)
S(+79.97)EDLSALR		8.4	4.54	0.7	371660	364690	0	0	0	460200	12135	0	1123200	0	114530	980530	0	1947000	572740	0	Phosphorylation (STY)
S(+79.97)MDELNHDFQALALEGR	XP_026087486.1:XP_026087485.1:XP_026144440.1:XP_026087487.1:XP_026144441.1:XP_026144439.1	18.13	4.53	1.4	7603000	9149100	3518300	8151200	4153800	8774700	7409100	4049200	13738000	6618100	5294700	8286800	7835300	11513000	10089000	5464100	Phosphorylation (STY)
RYS(+79.97)IGEIDNNDSTPLYAEVK	XP_026135365.1:XP_026135366.1	3.73	4.53	2.3	370110	0	0	74772	72130	0	930640	379690	981260	673640	111900	587290	443100	668360	540850	88076	Phosphorylation (STY)
RSS(+79.97)AIGIENIQEVQER	XP_026118281.1:XP_026099211.1:XP_026099205.1:XP_026118271.1:XP_026099210.1:XP_026099207.1:XP_026099212.1:XP_026118290.1:XP_026099208.1:XP_026099214.1:XP_026118258.1:XP_026118276.1:XP_026099213.1:XP_026118307.1:XP_026118312.1:XP_026118299.1:XP_026099209.1:XP_026118264.1	17	4.53	0.6	3854200	6463900	1990200	3516500	2110300	1410500	3118000	0	6218700	4260200	4178200	4784400	4519900	7988900	3363600	3890300	Phosphorylation (STY)
SIDDDMIEVKS(+79.97)GTATPHR		14.65	4.52	1	2023900	1787500	3336700	3482300	3227200	1128500	3502900	1395300	977990	1207200	2871800	126750	2158600	384020	1212500	3559700	Phosphorylation (STY)
ESS(+79.97)PFINSTDPEK		13.42	4.52	1.1	3003700	1464100	339980	2445500	701310	2680100	2734900	1275700	7737100	2680800	2554000	7386100	1707600	7563400	2436100	1349000	Phosphorylation (STY)
ENMLDGVT(+79.97)TKTFC(+57.02)GTPDYIAPEIIAYQPYGK	XP_026064438.1	16.94	4.52	1.2	4423900	4380900	3397300	4766200	5439300	3117500	5529600	0	13126000	3766600	2856700	267560	7099300	3878200	3197100	5536600	Phosphorylation (STY); Carbamidomethylation
S(+79.97)LNEENFIASIELWSK		15.16	4.51	1.2	3505500	838970	524590	2028600	13046000	907130	3455500	657990	5742900	220180	12233000	845230	1733000	196840	6519400	3631900	Phosphorylation (STY)
MELASSPSQES(+79.97)PADIHSPLTPPVTADLC(+57.02)R	XP_026108375.1	12.25	4.5	2.2	1903400	1248400	319700	3418300	891340	1737500	1468600	159920	2470300	743000	799750	4143500	3297100	3306600	3096500	1450600	Phosphorylation (STY); Carbamidomethylation
KS(+79.97)STNPGSYVLTGMHSGLAK	XP_026091109.1:XP_026091110.1:XP_026091108.1	5.22	4.5	2.3	820680	270160	270690	124020	522670	380910	902860	57172	947500	541070	770170	180300	1716800	1671800	1674100	2280000	Phosphorylation (STY)
VGSLT(+79.97)PPSS(+79.97)PK	XP_026126337.1	2.2	4.5	2.6	1656200	0	82379	207960	0	0	269200	565770	6260200	3914100	944040	8453100	98869	645010	329440	3073200	Phosphorylation (STY)
NQYGS(+79.97)SHS(+79.97)LPDVQDHHIR	XP_026130835.1	29.71	4.49	0.6	20391000	33363000	19847000	25685000	10948000	9953000	24172000	5867300	28307000	38675000	17343000	21940000	21740000	11374000	18499000	18156000	Phosphorylation (STY)
KRPLDS(+79.97)NGEDNEEPASK	XP_026070266.1	18.34	4.49	1	9648600	6929800	20502000	0	0	12546000	13057000	6350100	12143000	22189000	10996000	0	10397000	2123900	11294000	16202000	Phosphorylation (STY)
LPSAASPMHTS(+79.97)PLHQPEKK	XP_026125541.1	19.72	4.48	0.6	6853200	4313600	7128000	9146300	7225900	7076900	9031600	6591700	6131300	6974100	9440800	7191800	6370300	4201800	5803200	6170800	Phosphorylation (STY)
TDHGAEIVYQSPDIS(+79.97)M(+15.99)DGSPR	XP_026063575.1	17	4.48	1.3	4759900	7449900	2924500	3505500	5490300	5722300	4386800	1207800	4655100	13354000	4741900	3721600	2692000	4638500	3506400	3401200	Phosphorylation (STY); Oxidation (M)
NRKPS(+79.97)LPGGEGDGMGSGLGAMITQAR	XP_026146229.1	22.03	4.48	1	8737300	9827000	8565500	13374000	7381300	5875100	10136000	6023300	9114800	4292300	8352200	6631200	12938000	10554000	9180400	8814600	Phosphorylation (STY)
GGS(+79.97)SGGGGSGFQPFQR	XP_026100927.1	2.43	4.47	3.1	270200	0	0	0	0	51244	77333	88159	733110	13638	172610	812950	0	1409200	526200	168570	Phosphorylation (STY)
S(+79.97)IDEGMFSGDTFIHHTR		13.01	4.47	1.2	2924000	4977300	176590	2079700	564720	881580	1532700	898630	8471100	943360	1543300	5996600	1803200	9559900	3496000	935020	Phosphorylation (STY)
DLNRSDS(+79.97)DSSLC(+57.02)ISQTGEQLR	XP_026105825.1:XP_026120070.1	23.44	4.47	0.7	6409600	10136000	6029600	8152800	5223700	3492900	8126800	4486800	7686500	7449900	7041100	2946700	8642400	3490500	6457700	6780400	Phosphorylation (STY); Carbamidomethylation
ASIGNIALSPSPLRNS(+79.97)PK	XP_026069438.1:XP_026069432.1:XP_026069430.1:XP_026069429.1:XP_026069444.1:XP_026069436.1	20.11	4.45	1.2	3570000	3762500	1336700	3664100	1973500	4907300	4278000	1339400	5620200	2862800	2549300	4062700	5258800	4689200	4231700	3014400	Phosphorylation (STY)
KC(+57.02)EEPLSS(+79.97)PGVSK	XP_026113668.1:XP_026090232.1	29.99	4.45	0.6	25577000	16272000	20844000	31534000	18204000	23263000	23812000	24168000	30844000	25442000	31184000	36423000	20472000	29933000	21405000	29859000	Carbamidomethylation; Phosphorylation (STY)
GS(+79.97)HSFDEMMTQDDVFYGGAAGLKR	XP_026146523.1:XP_026146525.1:XP_026146524.1	18.72	4.44	1.7	2128100	4427900	2345500	2996200	2729200	1336600	1793100	876230	2025900	436800	3119100	1022300	2218800	2556200	1896100	2142100	Phosphorylation (STY)
TMS(+79.97)NEQESPESPFQKR	XP_026122362.1	11.76	4.44	1	2030700	0	7395000	3510400	2168600	1063100	2144200	2787600	0	393860	1271700	1084300	2969100	814890	1728800	3129000	Phosphorylation (STY)
RS(+79.97)SLTSMDSQFSGC(+57.02)WESK	XP_026082244.1	15.79	4.44	0.8	1032700	0	0	1396600	1154100	943590	1562200	1618800	0	824500	1495200	1899800	1598200	0	2079200	917720	Phosphorylation (STY); Carbamidomethylation
KPSLQLLDT(+79.97)PDGLRDLGTLELMSR	XP_026058213.1	23.76	4.44	0.6	18518000	16409000	14445000	19966000	29429000	14097000	34662000	21317000	14532000	14473000	26339000	0	29474000	1077800	11022000	30533000	Phosphorylation (STY)
IQQFEDAGS(+79.97)DEEDIWDEKDVTFAPEAQR	XP_026057975.1:XP_026057974.1:XP_026057971.1:XP_026057972.1:XP_026057970.1:XP_026094680.1:XP_026094679.1:XP_026094675.1:XP_026094676.1:XP_026094674.1:XP_026101219.1:XP_026101218.1:XP_026101216.1:XP_026101217.1:XP_026101215.1	18.13	4.43	1.1	5299800	6014100	5318200	8327000	4075800	4801600	6509600	2113000	5776100	8435100	5725600	1518000	7296000	2658000	4723400	6204900	Phosphorylation (STY)
NFSAC(+57.02)KS(+79.97)LLNK		3.72	4.42	2.3	226640	216240	0	0	0	0	0	0	1763300	0	0	0	0	1420100	0	0	Carbamidomethylation; Phosphorylation (STY)
FALSS(+79.97)M(+15.99)DMEQR		6.54	4.41	1.2	508380	279280	0	162820	155430	0	874170	517730	1092900	1233600	706600	354620	376630	922310	379700	569970	Phosphorylation (STY); Oxidation (M)
S(+42.01)GS(+79.97)YDESAVADEAMDSFWEVGNYK	XP_026097255.1:XP_026097256.1	7.51	4.41	1.5	310750	100110	56254	129710	316930	229610	552160	0	1226600	142210	460010	317380	369490	0	424200	336480	Acetylation (Protein N-term); Phosphorylation (STY)
GGPTDFREPS(+79.97)DEER	XP_026086254.1	16.52	4.38	1.3	1805600	1036600	1559000	1982800	1190500	2431700	1397600	998950	1428900	1619500	1824600	2655200	1735900	2226100	1961200	3036000	Phosphorylation (STY)
LRPFFEGM(+15.99)SQSSS(+79.97)QTEIGSLNSK		3.95	4.37	1.8	735500	4564700	838800	108840	0	0	171200	0	491330	3777500	0	293190	312280	344020	130590	0	Oxidation (M); Phosphorylation (STY)
EILGSVC(+57.02)GYSS(+79.97)PVDFNINK	XP_026074304.1:XP_026074303.1	20.93	4.37	1.1	3933100	4336300	901540	4251400	3575600	2917400	4258100	2415600	6086000	5396300	3615200	4580000	4603100	3345000	5081800	3633400	Carbamidomethylation; Phosphorylation (STY)
LS(+79.97)VSEIVGK	XP_026052722.1:XP_026052723.1	18.25	4.37	0.8	5115500	4844600	10404000	6630900	2399200	5913800	5653900	1406900	7291900	3657900	5586900	5412700	4462800	3332900	6093500	3640400	Phosphorylation (STY)
NQYGS(+79.97)S(+79.97)HSLPDVQDHHIK		19.44	4.37	0.8	9039600	12860000	5215800	12066000	4664700	5664400	10245000	2008600	14073000	17978000	6853400	14066000	8700400	5856000	8714600	6627300	Phosphorylation (STY)
STHPLLNKS(+79.97)QS(+79.97)LTNAFNAFGETFR	XP_026096528.1	10.46	4.37	2.1	2306800	3009900	2238000	1881300	628540	75170	1774100	0	3914200	3751900	539350	1698000	2737600	4545500	4341000	3467800	Phosphorylation (STY)
RVPS(+79.97)IVVEPTEGEVESGELR	XP_026080183.1	33.43	4.37	0.7	11156000	13639000	5745700	12006000	9877200	13255000	10975000	4929200	15932000	10224000	8898600	14502000	13971000	13802000	10746000	8830600	Phosphorylation (STY)
SSLSNS(+79.97)GEFYDIAFK	XP_026133199.1	30.87	4.36	0.6	4614900	5287500	1761300	4642500	3444900	5093300	5528500	2932300	6370400	4356900	4874100	4665600	5971100	4135100	5407400	4753200	Phosphorylation (STY)
QIENQMS(+79.97)TEVQDELLQMLR	XP_026086591.1:XP_026086589.1:XP_026143363.1:XP_026143362.1	17.26	4.36	1.6	723300	769360	245140	895350	2204600	309790	1614800	482670	544980	153940	74559	309970	1825800	0	886580	531910	Phosphorylation (STY)
T(+79.97)HDSPDQIQLETQDTQNSDK	XP_026107192.1:XP_026120927.1	2.46	4.36	0.8	261380	0	0	0	0	87032	0	0	0	490090	0	1958400	0	1216900	168430	0	Phosphorylation (STY)
KQDGVEEVVNDSGAS(+79.97)PNASPK	XP_026066334.1	10.25	4.35	2.9	1424300	120670	0	514960	1326500	1611600	1484900	1848900	2276700	1281500	1846300	2464300	1331100	2806500	1134100	1316900	Phosphorylation (STY)
FVPLLVPAGS(+79.97)APTVRPGSPSTSTAR	XP_026132617.1	19.01	4.34	0.7	2121700	1770900	341870	2232800	1812300	2397500	2523600	701890	2769200	1450300	1930200	2587600	4283900	1907000	3389100	1727300	Phosphorylation (STY)
NSPSGGTWS(+79.97)SVVSGAHRPRSPR	XP_026067025.1:XP_026067024.1:XP_026067026.1:XP_026067023.1:XP_026067022.1:XP_026067021.1:XP_026067020.1:XP_026067019.1:XP_026067017.1	22.09	4.34	0.9	2930900	3650600	0	4039700	2266600	1404600	3418000	2368300	3785000	5270700	3034800	3140400	2896800	3065100	3438600	2184500	Phosphorylation (STY)
EIHPSITLEPSPNYSS(+79.97)PK	XP_026116898.1	14.81	4.33	1.7	1480400	1155600	605470	2032700	672970	392120	1970400	832290	2485800	2165100	1348200	1601000	2110400	1923900	1825100	1084900	Phosphorylation (STY)
GSES(+79.97)PNSFLDQEYRR		21.36	4.33	0.6	5607700	7525200	8153800	8100800	0	0	8558400	0	7379300	6069400	8970800	4833900	7432100	3481500	6079900	7530500	Phosphorylation (STY)
STDESKDAEGAEGT(+79.97)SADGAGDSGTLDSTTK	XP_026137689.1:XP_026100475.1	19.8	4.32	1.2	2183200	1119100	3965200	3466200	1999900	1145800	2289200	1040400	1795000	3565800	3255000	1435600	2236200	975880	1614200	2845100	Phosphorylation (STY)
FSVEQEILQS(+79.97)PR	XP_026055997.1	7.06	4.31	1.5	1789500	1275400	0	991760	492090	2233600	1102600	333950	2415500	222940	973760	7420000	1315800	4389900	2933400	742310	Phosphorylation (STY)
SNS(+79.97)GSSESSLPSLAR	XP_026130154.1	15.65	4.3	0.6	8438800	7549600	5788800	9531800	5858100	8299600	7812400	5225400	11198000	7265700	7518900	10775000	7727700	14423000	8782700	8823800	Phosphorylation (STY)
EAS(+79.97)PIDEAVPVSQMGK	XP_026104595.1	30.18	4.3	0.7	22112000	21994000	11958000	23595000	15209000	27222000	24059000	9973600	33798000	15676000	23306000	29020000	24043000	25933000	25063000	20830000	Phosphorylation (STY)
TTS(+79.97)EGDEDITLKR	XP_026098525.1:XP_026098524.1:XP_026098523.1:XP_026098522.1:XP_026098520.1:XP_026098521.1:XP_026098519.1:XP_026098517.1:XP_026098515.1:XP_026098526.1:XP_026098518.1	12.19	4.29	0.9	1076800	1038800	1314400	2336100	997530	1440400	569130	189900	927020	0	349280	1801700	1124100	1396700	927620	1739300	Phosphorylation (STY)
GLS(+79.97)EDTTDQSLKESFDGAVNAR	XP_026053642.1:XP_026053640.1:XP_026053639.1:XP_026053638.1:XP_026053637.1	7.58	4.29	2	1369300	1825000	1115100	1819900	188300	850180	442540	154300	1299500	423900	726200	2026400	2607200	2376400	1282900	3401500	Phosphorylation (STY)
VPQSASASAGLS(+79.97)ALGHS(+79.97)LAAVIGPAVMMVSK	XP_026143642.1:XP_026143641.1:XP_026143640.1	3.12	4.28	1.9	368440	0	0	211070	57193	0	1400500	83248	2404200	0	0	0	678720	0	691760	0	Phosphorylation (STY)
NAS(+79.97)IDILHAIVKR	XP_026060799.1:XP_026120643.1	2.57	4.28	0.9	168950	854450	538800	390610	185610	0	66004	0	0	50496	0	0	0	138780	132550	177000	Phosphorylation (STY)
EAC(+57.02)S(+79.97)PVNEGDEYGGAPTNTC(+57.02)GAK	XP_026062487.1:XP_026062486.1:XP_026062485.1	2.98	4.27	2.1	767170	0	0	242380	0	261140	82409	178700	1427200	227710	0	4316200	0	3575800	1196100	0	Carbamidomethylation; Phosphorylation (STY)
RT(+79.97)MSNEQESPESPFQK	XP_026122362.1	19.22	4.27	1.1	1567300	1342700	944090	2413300	882880	1834400	1203200	935260	1274100	715640	2154700	1780800	1936500	2376200	1338100	2377200	Phosphorylation (STY)
TES(+79.97)LPLSQQYVPFGGKR		28.02	4.27	0.6	4787900	6058000	4287000	4866500	4392600	3915900	5543500	2765100	3929100	4516200	5085400	4378100	5609300	5276800	5948400	5246600	Phosphorylation (STY)
RS(+79.97)TQEILLQAGRPR	XP_026131102.1	15.4	4.27	0.9	2436200	2773200	2645900	3169800	2613500	2548800	2841300	2219200	2625300	2230300	2467800	2317200	2992200	57051	2149700	2892000	Phosphorylation (STY)
VLGFGSSFLSSASNLISAVQDEPST(+79.97)TPPTSR	XP_026142971.1:XP_026142970.1:XP_026142969.1	10.79	4.26	2	968500	559030	73447	1146700	2081700	617590	47857	482710	1676300	0	1248400	584040	1430600	0	3729100	850010	Phosphorylation (STY)
T(+79.97)TPTEPNPPKLPTPNPVC(+57.02)QVIGMYDYTAQNDDELPFGK	XP_026119004.1:XP_026119007.1:XP_026119005.1:XP_026119008.1	13.86	4.26	2	2463500	1591500	315830	1816500	1571100	2248500	3060600	0	4961000	4202000	1169400	4750800	3474200	1497800	4639300	1653900	Phosphorylation (STY); Carbamidomethylation
TTS(+79.97)LNLVTGFFQYLR	XP_026142365.1:XP_026142366.1:XP_026142362.1:XP_026142360.1:XP_026142359.1:XP_026142363.1	7.52	4.26	2.4	200880	15403	0	59791	23281	239590	137120	63426	496300	0	334580	261390	61767	65452	1140600	114470	Phosphorylation (STY)
S(+79.97)PGVSVNFSEFSK	XP_026090097.1	2.67	4.25	1.6	140270	0	0	45745	0	0	0	0	998260	80789	265400	415760	104730	193330	0	0	Phosphorylation (STY)
S(+79.97)MEQPSMDQK		18.06	4.25	0.9	2721700	1265600	4099100	5325600	1556900	2082400	2152000	2507500	2842800	914070	3042100	3933100	2420100	3600700	2008400	3075500	Phosphorylation (STY)
KVVNYSQFNES(+79.97)DDADEDYGR		25.54	4.24	0.4	120580000	129910000	87589000	92064000	41033000	97461000	74725000	68599000	195310000	67049000	99928000	232580000	72072000	280800000	194160000	75407000	Phosphorylation (STY)
VPSS(+79.97)MEGINHELEK	XP_026144803.1	20.66	4.24	0.9	8443600	9432300	7566500	12842000	7506000	9999200	8936800	3932000	10622000	4072200	7905200	8057500	10415000	9334300	8508200	7524400	Phosphorylation (STY)
NTLFGTFHVAHS(+79.97)SSLDDVDHK		29.65	4.24	1.3	11529000	15891000	7400700	12353000	9887300	6638200	13263000	10446000	16931000	8020500	11762000	10232000	12819000	12462000	12289000	12533000	Phosphorylation (STY)
S(+79.97)RTLDEPLSETDTLDLNDQELFSEVGPSITVSVAEKPR	XP_026122991.1	9.57	4.23	2.4	2781400	0	0	0	15101000	0	4197300	0	6692600	0	7413900	0	0	0	6379700	1935800	Phosphorylation (STY)
LSPVGS(+79.97)FEKYFR		5.56	4.23	2.2	654990	366420	4081400	374780	1905600	0	609780	1165300	0	0	126770	0	139600	0	482010	573210	Phosphorylation (STY)
YHGHS(+79.97)MSDPGVSYR		20.84	4.22	0.7	250300000	291020000	84082000	341250000	134870000	185250000	236250000	154900000	531910000	138110000	251660000	246050000	196430000	609270000	162120000	191380000	Phosphorylation (STY)
RTGS(+79.97)NAQAM(+15.99)LSDTAR	XP_026083397.1:XP_026083396.1	9.74	4.22	1.1	1505100	1489200	0	1221900	186180	522060	1080900	0	3257800	3847700	1624600	1438500	678880	5189800	971030	1068300	Phosphorylation (STY); Oxidation (M)
KGS(+79.97)FGLGGSGDFLR		34.11	4.21	0.5	28180000	33497000	12650000	28656000	24749000	27151000	35405000	21023000	38032000	20507000	28239000	26250000	35762000	35437000	29365000	25971000	Phosphorylation (STY)
T(+79.97)M(+15.99)SNEQESPESPFQK	XP_026122362.1	17.12	4.2	0.7	2154000	1249500	1630000	1500300	1171500	2448000	1967000	1137600	2062800	4790200	2036700	2451900	1374100	3736500	1990100	2764200	Phosphorylation (STY); Oxidation (M)
LNAMLHIDS(+79.97)DEDEEGHASR	XP_026060592.1:XP_026060590.1:XP_026060591.1	17	4.18	1.5	2121100	1967700	930920	3200600	1230900	2086100	1517000	613590	3024500	783570	2875700	3232800	1671700	2316700	4065400	2299000	Phosphorylation (STY)
GAVPTSVSFGSTGDSPESFSS(+79.97)SSPSAASPGR	XP_026057430.1	17.09	4.17	1.2	7144300	7770000	3366100	7033700	3610700	5041300	9330500	3896800	10373000	9554400	8115000	10044000	8341600	8353400	7105800	5226600	Phosphorylation (STY)
NHNFSSNDPFSST(+79.97)SPKPK	XP_026054205.1:XP_026054204.1:XP_026054207.1:XP_026054206.1:XP_026054208.1	29.86	4.17	0.5	5858500	6388200	5791800	6808800	4169900	4689000	6048100	5834700	7411000	7773500	6357900	5784600	4989600	6108900	4966400	4755000	Phosphorylation (STY)
KIAELEEEQS(+79.97)QGSTANSDWTK	XP_026104595.1	9.18	4.17	1.4	735520	1124400	524850	327070	167770	281510	1177700	0	1528900	2267300	123420	388450	389970	1152600	1267300	311660	Phosphorylation (STY)
APQLGS(+79.97)PNYC(+57.02)K		37.92	4.17	0.4	10340000	3692200	7449900	17968000	6715700	9626000	11201000	13141000	10709000	7024400	12611000	12871000	8631900	12666000	9650900	11136000	Phosphorylation (STY); Carbamidomethylation
VISSIEQKT(+79.97)SADGNEK		20.64	4.17	0.9	1611900	1271900	1289000	2415900	1151800	1326200	1780400	2117400	1700200	1970500	1976300	1344600	1402900	1288300	1524000	1619700	Phosphorylation (STY)
SKTPVSHS(+79.97)PETVDIK	XP_026139889.1:XP_026139887.1:XP_026139888.1:XP_026139886.1	31.95	4.17	0.6	5832300	3989500	5817200	6663500	4141600	5536100	5881900	4664400	6514600	6775800	7844600	6387100	4671600	6107900	5493300	6995000	Phosphorylation (STY)
NIKEVLS(+79.97)C(+57.02)FSDSPPSTPTFPEGGNPVLYGEEDNK	XP_026109940.1:XP_026109937.1:XP_026109936.1:XP_026109938.1:XP_026109935.1:XP_026109934.1:XP_026109926.1:XP_026109917.1:XP_026109910.1	14.81	4.16	1.6	4563500	4067400	2615400	4084100	3950100	1471600	4377500	2586000	2747600	9109600	4652400	3962400	5205800	4255300	10238000	5130300	Phosphorylation (STY); Carbamidomethylation
ILSASAVS(+79.97)PQDAHQR	XP_026075072.1:XP_026075074.1:XP_026075073.1	16.07	4.16	1.3	5910100	4022100	3633700	7913100	4531100	5744000	6869400	6961500	7470600	5556200	7784700	6326000	4531900	6239200	5054900	6012500	Phosphorylation (STY)
YGS(+79.97)LSNINAENSYLSR	XP_026130835.1	36.43	4.16	0.8	10291000	17663000	5109600	11637000	7148400	5197900	10990000	4478400	19821000	8044900	7639600	9499500	13541000	15842000	11342000	6405700	Phosphorylation (STY)
QLES(+79.97)PSSARPLTDTLRK	XP_026063699.1	19.37	4.15	0.9	14275000	13062000	14153000	24380000	19683000	12151000	26537000	16517000	9858600	13352000	9773400	7890000	21257000	3184100	11004000	11325000	Phosphorylation (STY)
VTLS(+79.97)LS(+79.97)PVKEK	XP_026087563.1:XP_026102248.1	15.17	4.15	1.9	1554600	2398400	731090	2165900	975400	2727300	1512000	165830	1758800	2228700	779750	3392600	1266900	211120	1442700	1563300	Phosphorylation (STY)
S(+79.97)IELEHFDER		7.79	4.14	1.4	826950	746040	437760	493450	66009	1084800	98855	192440	1382300	220030	401660	2395300	192980	3091800	1232600	368240	Phosphorylation (STY)
M(+15.99)S(+79.97)GFIYQGR	XP_026136373.1	14.65	4.14	0.9	2820600	2028500	2097100	2528100	1418600	2314400	3232300	1299900	4374500	5589600	3441900	2646800	1475800	4799300	2470400	2591800	Oxidation (M); Phosphorylation (STY)
RDS(+79.97)FIGTPYWM(+15.99)APEVVMC(+57.02)ETSK		7.08	4.14	2.2	799830	747500	0	223540	388870	395030	922970	0	1533300	3587000	262430	1530100	975400	687350	540830	203180	Phosphorylation (STY); Oxidation (M); Carbamidomethylation
QLESPKPGC(+57.02)VVS(+79.97)SSALLLPVLLPR	XP_026070055.1:XP_026070054.1	20.06	4.14	1.3	2913900	2302900	550410	5121100	2305200	2146900	5606900	2990100	3032700	1869500	1256400	3238800	5268200	1032200	5129400	1858500	Carbamidomethylation; Phosphorylation (STY)
GSAAAVAAAAAAAAAAVAEQVSAAT(+79.97)ASPEPPPQPPPLRK	XP_026072354.1:XP_026122620.1:XP_026072356.1	23.62	4.13	1.4	10455000	6967300	1546200	17401000	13875000	7435100	13435000	9841300	18754000	1468800	13845000	11581000	11752000	4531500	18091000	6300600	Phosphorylation (STY)
RTS(+79.97)FTPQAIEVLNTYFEK	XP_026055901.1:XP_026055900.1:XP_026055899.1:XP_026092696.1:XP_026092697.1:XP_026092698.1:XP_026092700.1:XP_026092694.1:XP_026092695.1:XP_026092693.1:XP_026092692.1	17.85	4.12	1.2	812700	858040	243010	686800	577890	745370	874610	520240	1190200	874820	782240	770440	1255700	574660	1439200	797180	Phosphorylation (STY)
ELAGS(+79.97)PVDGQPAGALFPQGLEPK	XP_026129409.1:XP_026129404.1:XP_026129402.1:XP_026129403.1:XP_026129412.1:XP_026129410.1:XP_026129407.1:XP_026129405.1:XP_026129414.1	18.32	4.11	0.9	17435000	17334000	8376400	21624000	11266000	14421000	21256000	8569600	20787000	22546000	19815000	18239000	32118000	11598000	19945000	13633000	Phosphorylation (STY)
EYGS(+79.97)TSSIDKHGVSGESFFDMLK		14.99	4.11	1.9	5126100	81385	5997500	8732500	2537400	1222000	6370700	3359100	8924300	4649500	3345300	3237000	10203000	7909500	6285400	4037300	Phosphorylation (STY)
DGVS(+79.97)PEADDTSNPVGVLQELAMQR	XP_026128160.1	30.05	4.11	0.9	5817900	6484500	3972600	6018100	4377800	4599000	5481500	3464500	9083300	7086100	5138300	6624700	7024500	5451400	8187700	4273500	Phosphorylation (STY)
AKS(+79.97)MDSSDLSDGPITLQEYLEVK	XP_026137737.1	20.98	4.11	1	3878100	3417000	1702100	3638900	4840000	2518600	5700000	1181000	7366500	2014900	5219300	3783000	5306600	1582700	6138800	3761600	Phosphorylation (STY)
LKSGVTVSQIPMTQISHVQT(+79.97)LQQSPQR	XP_026080601.1	11.72	4.11	1.7	1443000	734560	1255300	1202600	807780	375990	1760300	1968800	1113000	1655600	1552900	1088200	1454000	2162700	2271700	2241200	Phosphorylation (STY)
DWEDDS(+79.97)DEDLSSFDR	XP_026099686.1	30.96	4.1	0.4	15779000	17845000	5620600	17910000	6186200	23288000	13488000	5758500	31104000	17374000	18873000	20358000	12128000	17722000	14232000	14793000	Phosphorylation (STY)
S(+79.97)LEEELTSLFLSK	XP_026050805.1	6.28	4.1	1.1	189120	0	0	0	0	166750	0	0	180450	0	0	1516300	0	291470	681920	0	Phosphorylation (STY)
SNKS(+79.97)PEHQPSSGLMSSSSGR	XP_026124795.1:XP_026124794.1:XP_026124793.1:XP_026124792.1:XP_026124791.1	22.44	4.1	1.6	3931000	2920400	5093500	5376500	2172800	3230200	3115100	3129600	4301400	2899600	4491300	5986500	3086100	5120300	3607600	4433500	Phosphorylation (STY)
AVDWIFSHLDDLESMDVS(+79.97)EGGRS(+79.97)EGGSEASR	XP_026140313.1:XP_026140312.1	3.05	4.09	3.2	254920	0	0	0	0	279710	0	0	510180	0	0	0	0	0	3033800	0	Phosphorylation (STY)
RGS(+79.97)INSISSVTSVLEEK		4.97	4.09	2.2	740190	1185800	11584	229220	0	75912	274880	205590	2047300	67125	0	1280000	42020	4588300	1095100	0	Phosphorylation (STY)
EAEAQAAM(+15.99)EQASEGS(+79.97)LTRPK	XP_026080881.1	14.6	4.08	1.3	3286800	8845100	1706700	2422700	1579800	1355500	2543300	805170	5450300	10195000	2651600	2114900	1530000	3869800	2196900	2034900	Oxidation (M); Phosphorylation (STY)
DVNDGIKT(+79.97)EDEDDAETGLTDTEK	XP_026065603.1	3.5	4.07	2.1	724390	0	94687	315810	86743	619290	100830	0	650650	347510	90792	5402400	0	2043900	783140	330170	Phosphorylation (STY)
AIQEGANSIVSSLHQAAASLS(+79.97)R	XP_026129865.1:XP_026129864.1:XP_026129866.1:XP_026129867.1	3.21	4.07	1	967630	256360	0	249380	0	82282	118580	59667	2384600	1239500	66448	3086500	380410	4556300	1978900	55572	Phosphorylation (STY)
TGS(+79.97)VTSLNS(+79.97)VVK	XP_026072884.1:XP_026072883.1:XP_026073029.1:XP_026073028.1:XP_026073027.1	3.58	4.06	1	258650	0	0	131740	0	0	492850	0	1448300	762680	0	696340	347840	0	0	0	Phosphorylation (STY)
YS(+79.97)IPDLAVDVEQVMGLEK		13.31	4.06	2.2	677170	404050	10191	378010	1000300	419450	1856500	48106	1550300	108450	1314500	519250	699210	0	1188200	660990	Phosphorylation (STY)
TFGESPQQLTPTPTEGDGEKS(+79.97)PR		22.98	4.06	0.9	10119000	9984700	9164600	13767000	6635700	6998200	14180000	4725000	12707000	11376000	13492000	9818300	12512000	7756000	10140000	8527800	Phosphorylation (STY)
VYQFPEC(+57.02)DS(+79.97)DEEEEFK	XP_026124768.1	4.25	4.05	1.4	7323900	1746600	1343400	1698900	289350	5584900	1622400	3626500	12113000	45018	3472800	35030000	935260	29756000	10919000	1675200	Carbamidomethylation; Phosphorylation (STY)
RAS(+79.97)ISEPSDTDHEVR	XP_026118601.1	7.56	4.05	2.2	345310	165540	0	344800	106400	62363	465780	770320	742360	470540	620690	327000	137190	459870	207880	298960	Phosphorylation (STY)
TVAWVSNMPHLS(+79.97)ADIESLR		7.69	4.05	1.2	1461800	988840	108780	481150	198780	1880200	1102100	711970	2790100	183940	102970	2390000	1848100	4838400	3732400	569910	Phosphorylation (STY)
ELDS(+79.97)DDGRLSPGLALR	XP_026109178.1	10.83	4.04	0.6	667000	1495100	1133100	1156800	882980	993920	973340	0	25690	1009700	421560	0	1137700	0	0	775040	Phosphorylation (STY)
AGWPLQQC(+57.02)S(+79.97)APADLAYEER	XP_026075729.1	10.16	4.04	2.2	2420800	3217400	240390	1487700	1636700	2223900	1725600	221090	3334700	1905600	1663100	2596800	5666900	2878700	4827700	2685100	Carbamidomethylation; Phosphorylation (STY)
RLTYHSSS(+79.97)FEEDSK		6.29	4.04	1.1	875120	304690	287530	493410	112980	467940	386490	520930	1269000	305990	481840	2961200	155810	4008500	1097500	272900	Phosphorylation (STY)
NMETS(+79.97)DSGVGFNTTGLPLDSDTDAPTAAMADSDVLSSSAAPDVK	XP_026140374.1	32.76	4.03	0.8	49673000	47546000	56253000	67149000	42138000	26818000	62277000	15187000	51278000	63014000	35608000	57480000	76386000	28925000	68212000	46831000	Phosphorylation (STY)
S(+79.97)GSESDSELSQSLAR	XP_026143632.1	2.14	4.03	1.8	139360	0	39274	0	0	34716	0	0	684340	369670	0	0	0	677090	0	285250	Phosphorylation (STY)
VT(+79.97)SSPDDSSPTTTAANAASTGSSDGGAR	XP_026128937.1:XP_026128927.1:XP_026128918.1	2.4	4.02	2	146020	0	0	0	20193	0	90509	158540	547400	94961	372560	0	139590	570750	117220	78618	Phosphorylation (STY)
SVQEEM(+15.99)DS(+79.97)LEEEKESELLEAQEELR	XP_026058939.1	2.17	4.02	1.8	151460	286280	0	0	0	0	0	0	0	1842600	0	0	142900	0	0	0	Oxidation (M); Phosphorylation (STY)
AYS(+79.97)FC(+57.02)GTVEYMAPEVVNRR		7.1	4.02	2.1	287080	721840	0	37345	1043300	233780	754300	60696	714240	0	581590	0	159170	0	0	0	Phosphorylation (STY); Carbamidomethylation
DGAS(+79.97)PTGQVNAITVLTLLDK	XP_026113532.1	29.76	4.02	0.8	6065900	8311100	3112400	6860100	4856500	3669700	6704200	1793600	7568900	8840200	5791100	8443500	7147100	3807300	8500000	5583100	Phosphorylation (STY)
KS(+79.97)PGNMMVINK	XP_026071138.1:XP_026071137.1:XP_026071867.1:XP_026071866.1	16.12	4.02	0.9	2516000	999380	2244300	5052800	1377400	2399300	1938400	1816200	3255300	0	2773500	4475900	2931400	4113600	1734200	2628500	Phosphorylation (STY)
ELS(+79.97)PS(+79.97)PVPPPPPPMPSLLQLR	XP_026059664.1	4.78	4.02	1.6	259930	135080	0	73732	57778	60095	644610	0	208610	1168100	131910	224200	787040	0	197830	209880	Phosphorylation (STY)
LTQQSS(+79.97)SFEEDTKSTDSYK		25.26	4.01	1	12353000	14552000	15025000	21064000	9672400	10984000	14563000	13697000	12973000	13432000	19345000	2768900	10868000	2083400	8286800	15980000	Phosphorylation (STY)
SHITDSSGFEHS(+79.97)SSEGRDEFVENYEK	XP_026123793.1	18.32	4.01	1.2	4059800	5622300	2817800	2236800	1991600	5112800	3331400	1974200	6344700	4696700	3637300	4119600	3097100	6591300	5206500	4117600	Phosphorylation (STY)
S(+79.97)LPTAVPDSPSYR	XP_026051263.1:XP_026051262.1	9.42	4	1.7	643430	1199700	801880	966610	447190	517420	389730	0	634150	73683	7711.6	832420	1112700	1496100	835720	336460	Phosphorylation (STY)
A(+42.01)DRDS(+79.97)GSEQGGAATGPGVGSMHPVTGGAGSASGLQHETQELASK	XP_026051712.1:XP_026051710.1:XP_026090395.1:XP_026090396.1	30.97	4	0.6	82427000	75171000	85319000	107310000	67654000	66111000	88725000	45205000	75677000	82157000	88003000	94184000	95841000	78662000	94390000	91995000	Acetylation (Protein N-term); Phosphorylation (STY)
NAS(+79.97)IDIFHSIVR	XP_026132052.1	6.56	3.99	1.2	726910	3299000	417590	1073100	216130	0	0	135240	647460	380320	98298	1514300	722710	1659200	698790	41419	Phosphorylation (STY)
FLEDDTS(+79.97)DPTYTSALGGK	XP_026131341.1:XP_026131340.1:XP_026108632.1:XP_026117089.1:XP_026097550.1:XP_026097551.1:XP_026117090.1	14.33	3.99	1	2140100	1610800	282700	2301500	986810	1608300	3232100	1584000	3454300	1802500	3206600	1404800	3442600	2982900	2098100	2103100	Phosphorylation (STY)
KQGS(+79.97)IDSDMEDS(+79.97)DYPYNENIPSIK	XP_026067156.1	29.75	3.98	1	12671000	9581300	14833000	17824000	9587900	10928000	14591000	1937700	7832000	16275000	16614000	17667000	16868000	3473500	15345000	16715000	Phosphorylation (STY)
NNLHRPSST(+79.97)S(+79.97)PLPSDGVGSTPGKVEGISSTIVTR	XP_026060134.1:XP_026060126.1	8.89	3.98	1.8	3535700	3584300	0	5211300	2596500	1442200	13663000	0	3067300	9546500	0	3861300	0	1774700	4806700	3481600	Phosphorylation (STY)
RNS(+79.97)PIAQTPPAHLPVIPGVTSK	XP_026134001.1:XP_026117351.1	4.5	3.97	1.3	6332900	6059100	7414300	4514900	5151700	7428700	2566400	376760	2726100	2703900	2373000	12807000	10910000	7426000	8701000	13835000	Phosphorylation (STY)
AEDGDRGDLAFLQDLLS(+79.97)PGAAGGASDFSK	XP_026069894.1:XP_026069893.1:XP_026069890.1:XP_026069892.1:XP_026069891.1	19.99	3.97	1.8	1757800	2393000	514160	2059500	0	1273600	2443500	566060	2701500	3059500	1438800	1811700	2757400	1273400	2134500	1940500	Phosphorylation (STY)
VHHDAPLS(+79.97)SKEHDDGTNFDYDHDAFLGEDEAK	XP_026085169.1:XP_026085175.1:XP_026100306.1	27.63	3.96	0.6	67678000	71006000	65005000	64083000	46933000	67172000	62257000	28337000	75535000	94542000	71295000	91254000	65592000	61165000	76443000	74547000	Phosphorylation (STY)
SNT(+79.97)PVMVDGKDVMPDVNGVLEQMK	XP_026095312.1	11.88	3.96	1.4	1312100	1834800	300310	0	993840	0	536070	966620	3166000	1333800	0	1788900	1888300	1827300	5011500	34660	Phosphorylation (STY)
S(+79.97)TGQLNLGSGSFLHVHYSHAR	XP_026051034.1:XP_026147001.1	24.55	3.96	1.1	3768600	3338400	1957700	4057000	1916400	2414600	4002500	4338100	6468300	3290700	4040200	3141000	4011200	5765000	4290800	3497500	Phosphorylation (STY)
LSVEPQIS(+79.97)PDR		5.57	3.95	3.8	1572000	564910	0	96455	315000	8665700	399760	0	1412200	504420	65664	2705000	6445700	1288600	1085800	30765	Phosphorylation (STY)
IPC(+57.02)VS(+79.97)PETVMLDQHTPVPLPK	XP_026100713.1	15.76	3.94	0.7	8095200	6343200	2326000	12082000	10617000	11327000	11199000	4535400	7050300	4216900	6347000	7957600	14283000	4538600	10648000	7957000	Carbamidomethylation; Phosphorylation (STY)
QNTLS(+79.97)PTTTAPILLEK	XP_026122764.1:XP_026122763.1:XP_026122762.1	3.89	3.93	3.3	313560	395130	70704	1303900	1072700	0	468250	60109	38990	142130	0	0	1151500	0	0	0	Phosphorylation (STY)
RPPS(+79.97)PPPLPGK	XP_026060696.1:XP_026060678.1:XP_026060676.1:XP_026060675.1:XP_026060674.1:XP_026060673.1	3.91	3.92	1.2	310580	213740	505980	47504	26954	552290	87175	19547	27836	66870	306420	216250	82415	79928	2382700	43077	Phosphorylation (STY)
EVS(+79.97)SRPSTPGLSVVSGISATSEDIPNKIEDLR	XP_026118859.1:XP_026118861.1:XP_026118860.1:XP_026118857.1:XP_026118856.1:XP_026118854.1:XP_026118855.1:XP_026118858.1	24.82	3.92	1.1	9487000	11933000	2347800	8760700	6285200	4549300	9684700	3730600	22338000	13163000	5688300	9416200	12559000	10905000	13406000	7538100	Phosphorylation (STY)
LSVEPQIS(+79.97)PDRKPSEDFSADIK	XP_026059954.1:XP_026059947.1:XP_026059946.1	30.87	3.92	1.2	7951200	8999900	3471500	6632900	6013700	9648200	8470300	4034900	13079000	8596000	8141500	7424800	8837500	10511000	7583100	7823600	Phosphorylation (STY)
DSWGSFVDKNVYDWS(+79.97)SEEEETDGR	XP_026133861.1:XP_026079452.1	14.25	3.91	1.7	2474500	2823900	1333500	1398400	1935400	1093500	4005100	1276900	2214800	3545600	3856000	1003600	3673200	930210	4345800	3681000	Phosphorylation (STY)
EFS(+79.97)EEQLR		14.96	3.91	0.8	7127200	6409200	6549600	8150600	4459400	8766500	5367200	3389100	6951700	4849300	6414300	9492500	7643600	10161000	7599000	10705000	Phosphorylation (STY)
INDLEGGQM(+15.99)DVS(+79.97)PGQTADESVHPVNIPR		12.75	3.9	2.3	2987100	8305800	1864900	1055700	1967300	1729900	2748300	747470	2667700	11187000	2713700	1863900	1528000	2395700	1779800	2251300	Oxidation (M); Phosphorylation (STY)
S(+79.97)PSGITPSFISSK	XP_026129854.1	49.59	3.9	0.5	11728000	10275000	5351200	12695000	5143200	13314000	9996500	6323900	19924000	12123000	11973000	23701000	9471400	13165000	15056000	7409500	Phosphorylation (STY)
INS(+79.97)FEEAKGLDR	XP_026051691.1	12.61	3.89	1.8	1106600	1129900	2094600	2552200	2160700	0	1840900	1476000	0	947160	0	0	1961600	14330	35314	2386900	Phosphorylation (STY)
GHLSSS(+79.97)PQRPHHSSTR	XP_026145770.1	7.88	3.89	0.8	1320600	0	6755000	1473000	1238000	473510	613470	464330	194750	1514000	1116000	3070600	551820	197110	346840	1800500	Phosphorylation (STY)
SSEAFADISSAVTTEQIGLSQS(+79.97)SPTKVK	XP_026080184.1	18.2	3.89	1.4	3320500	4430900	3809500	3033300	4080000	1367100	4644100	2539900	2636900	3935600	4817700	1079700	4369200	448890	3993800	4621500	Phosphorylation (STY)
TLS(+79.97)T(+79.97)SGESLYHVLGVDK	XP_026104897.1	22.02	3.89	1	6572000	8688700	2734000	6882000	3276700	6890900	7024600	2916800	8697500	9754200	6856900	7382900	6998900	5247300	7496800	7731400	Phosphorylation (STY)
LLSELPLPPVLPGGDPS(+79.97)PPQS(+79.97)PAR	XP_026145010.1:XP_026145140.1:XP_026145139.1:XP_026145009.1	18.48	3.88	1.2	1068600	1313500	822420	1217400	568560	1158600	713880	0	1121900	1503300	774960	1597000	1262400	365750	2406000	1203400	Phosphorylation (STY)
IPMNKS(+79.97)HNDFVAILDLPEGEHQYK	XP_026132247.1:XP_026132256.1:XP_026132266.1:XP_026132277.1	16.66	3.88	0.5	17926000	14562000	13262000	17660000	13337000	9916100	22345000	11531000	20975000	22831000	17553000	18286000	26448000	17461000	25111000	17614000	Phosphorylation (STY)
LPS(+79.97)PTPENKDLFFVTK		15.88	3.88	1.7	2669800	2994100	1842300	3455300	3088300	3410700	4029700	1803600	2266700	2890300	3420400	174030	4250400	564400	2809900	3047500	Phosphorylation (STY)
AAFVQDVS(+79.97)KEPIVEVR	XP_026138311.1	29.14	3.88	0.7	19205000	15473000	10529000	20526000	17984000	20645000	22919000	11614000	22190000	18342000	22905000	19439000	29251000	14793000	22398000	19067000	Phosphorylation (STY)
ANS(+79.97)FVGTAQYVSPELLTEK	XP_026056457.1:XP_026100646.1:XP_026100645.1:XP_026100644.1:XP_026068148.1:XP_026068155.1:XP_026068140.1:XP_026114270.1:XP_026114271.1:XP_026068163.1:XP_026100649.1:XP_026100647.1	33.59	3.87	0.5	21493000	24570000	10921000	23357000	19195000	18158000	27500000	13206000	30473000	20961000	19244000	19497000	30917000	21156000	25238000	17998000	Phosphorylation (STY)
RSS(+79.97)AGSLDSNM(+15.99)EGSIISSPHIR	XP_026117046.1	2.93	3.87	1.9	151690	933260	0	0	171220	0	0	0	76511	916100	64555	0	0	87222	0	26500	Phosphorylation (STY); Oxidation (M)
STLES(+79.97)PSRLDEEHR	XP_026141677.1	21.01	3.87	0.8	1833100	1599600	1720500	2301500	1395200	2161700	2016000	1582000	2519800	1792500	2494900	1351000	1294300	1674600	1462400	2131000	Phosphorylation (STY)
GLS(+79.97)C(+57.02)GSAPVEER	XP_026125640.1	6.77	3.86	1.8	374570	452770	0	0	0	0	0	0	1607300	0	0	799490	0	1911800	456490	390690	Phosphorylation (STY); Carbamidomethylation
ADS(+79.97)C(+57.02)EQDEDIDQIVAEVK	XP_026067944.1:XP_026067940.1:XP_026067941.1:XP_026067943.1:XP_026067942.1:XP_026108525.1:XP_026108515.1:XP_026108521.1	23.06	3.86	0.8	8183200	9166500	1727400	9836600	7487000	8793300	7616300	4181400	9888500	11459000	8127000	9824400	10074000	7785200	7948500	8832100	Phosphorylation (STY); Carbamidomethylation
NDS(+79.97)PPASSDPWGGSSNAEK	XP_026145885.1:XP_026145884.1	4.51	3.86	2.3	925040	39800	43557	711530	0	710560	327740	63475	2181800	452610	226160	4153800	249860	3485100	1016200	213520	Phosphorylation (STY)
NTGNAAQAPMGS(+79.97)PLTR		17.19	3.86	1	3435800	2985900	0	5139500	2227500	1854400	4684800	3532300	6926500	2791000	4842200	3251800	3640500	3975400	2702100	2983400	Phosphorylation (STY)
MAELEDGELDS(+79.97)DQEQR	XP_026128845.1	4.17	3.85	3.2	279340	0	0	51357	0	318640	0	0	809720	0	0	1207400	0	1586800	216150	0	Phosphorylation (STY)
IPS(+79.97)LSTQPASSMDWAWLLK	XP_026080508.1:XP_026080507.1	6.93	3.85	3.4	716550	479930	0	0	57330	439380	1620200	70635	2357700	84827	88584	813380	2051700	374940	1682600	627020	Phosphorylation (STY)
EELVPEYS(+79.97)PISEISQNSMTSVALDDIHVLTGQVSHPK	XP_026093800.1:XP_026093799.1:XP_026093802.1:XP_026093801.1	4.74	3.85	1.3	719030	0	0	0	0	773600	0	0	1265300	0	0	2977400	0	0	5769100	0	Phosphorylation (STY)
FRQS(+79.97)LPLSR	XP_026118163.1:XP_026104061.1	20.07	3.84	0.9	6758300	8244200	4117500	7049900	3912400	5256500	7138100	4650900	12938000	4674300	5711400	5330200	7261300	14445000	5338900	5305000	Phosphorylation (STY)
RSS(+79.97)VLSQLHDIR		14	3.84	1.1	1332500	1089500	451290	1410600	692480	0	1796000	1079100	2824900	1676700	1373400	1624100	1462000	2106300	1082500	1318400	Phosphorylation (STY)
SAGS(+79.97)SPSRQPPPPEQPFGK		15.07	3.83	1.6	6983300	6171900	9922000	10888000	6619600	5118900	9501900	6417600	6290100	8381500	10647000	1993800	7799600	3391200	2817400	8789000	Phosphorylation (STY)
KLEM(+15.99)EDRPLS(+79.97)VEEER		11.39	3.83	0.8	10463000	3197800	7536500	2618100	2926500	17615000	3810200	6627800	7541700	9651800	6036200	38596000	2231200	26607000	15614000	6329900	Oxidation (M); Phosphorylation (STY)
LYTQGTITPAGSS(+79.97)DDIK	XP_026129732.1:XP_026129727.1:XP_026129721.1:XP_026129720.1:XP_026129719.1:XP_026129728.1	17.43	3.83	1	2623700	1541600	734420	3400200	1696700	1915800	2622300	1810200	4756800	2560200	4065600	3423700	2674300	2892800	2623400	2637900	Phosphorylation (STY)
TSTS(+79.97)PGFGFFTK	XP_026087979.1	6.83	3.83	1.4	597130	254630	33417	708910	0	572520	696400	193020	659130	306780	476540	1368000	1041300	1502700	1143600	0	Phosphorylation (STY)
T(+79.97)LRFSLC(+57.02)SDNLEGISEGPSNR	XP_026118859.1:XP_026118861.1:XP_026118860.1:XP_026118857.1:XP_026118856.1:XP_026118854.1:XP_026118855.1:XP_026118858.1	11.95	3.82	1.3	1881200	2478800	91920	1739300	1356500	455330	2616000	631840	3727600	1009900	1118900	2105600	3344700	2701800	3259300	1580200	Phosphorylation (STY); Carbamidomethylation
VISAPST(+79.97)PEDLTK	XP_026094765.1:XP_026094764.1	4.85	3.82	2.1	690720	0	0	0	0	2400100	38828	101870	815040	0	724050	3101200	0	1077400	1858000	244240	Phosphorylation (STY)
SQS(+79.97)VVEPGVLKRPEK	XP_026100344.1:XP_026146455.1:XP_026070377.1	9.83	3.81	1.2	646230	1851200	2006200	1017300	0	0	493830	0	591050	751020	0	0	774570	2201800	0	6377.4	Phosphorylation (STY)
T(+79.97)PAESPKTESKPDPPPTSASTEAAADTPAPAAEK	XP_026059586.1	7.7	3.81	1.1	56294000	20759000	36838000	33330000	11498000	66873000	24730000	8191300	49758000	36416000	33198000	301860000	20186000	64894000	93528000	42354000	Phosphorylation (STY)
RPS(+79.97)LGQEASLVSNQSDTTLEFHDAPEDFMATQANSSVDR	XP_026142232.1	3.3	3.81	4.3	591450	283880	0	519700	182560	0	4249300	0	2138900	0	0	87836	0	0	1409500	0	Phosphorylation (STY)
KLEMEDRPLS(+79.97)VEEER		7.33	3.81	0.8	83011000	37102000	45923000	33505000	31950000	157430000	36498000	34896000	85475000	23451000	50435000	247120000	35138000	217740000	157840000	50673000	Phosphorylation (STY)
EMGINPANTDNTQS(+79.97)SPKPGR	XP_026125490.1	38.34	3.8	0.6	7795400	6065600	8147200	10522000	4751500	5977700	7469700	6975200	11579000	7501300	8797300	8924600	6233700	10022000	6890200	7073900	Phosphorylation (STY)
AIYDIERPDLINYEPLYTTS(+79.97)LDESEER	XP_026108347.1:XP_026108346.1:XP_026108344.1:XP_026098460.1:XP_026098451.1:XP_026098450.1:XP_026098465.1:XP_026098464.1:XP_026108343.1:XP_026098462.1:XP_026098459.1:XP_026098458.1:XP_026098455.1:XP_026098452.1:XP_026098453.1:XP_026098448.1:XP_026098447.1:XP_026098463.1:XP_026098461.1:XP_026098457.1:XP_026098456.1:XP_026098449.1	5.33	3.8	1.9	374600	0	0	0	0	573730	0	0	480430	37205	0	1640800	0	774090	2112800	0	Phosphorylation (STY)
SSFIGS(+79.97)DDELGGLPK	XP_026138533.1	32.9	3.8	0.6	12049000	14388000	8839800	17733000	10662000	12956000	12443000	6137600	12298000	11113000	11413000	12019000	14367000	11983000	12468000	11907000	Phosphorylation (STY)
QFGDEIGTPASTGFEYSSFKDEHS(+79.97)PVMDSPFSSSGGQAK	XP_026123793.1	26.1	3.79	1.9	8887600	6886100	3528000	8054000	4779700	11524000	8295600	4715900	12101000	5283200	3965200	19407000	10066000	11023000	18896000	4789200	Phosphorylation (STY)
LVHPDYAWIVQPSSGAAYERPGTS(+79.97)PK	XP_026095244.1:XP_026095243.1	15.92	3.79	1.5	3343700	2654500	982450	3970300	2842900	4827200	2965000	2103000	4281700	2005600	3631900	4497300	4276600	4681900	4216600	2219000	Phosphorylation (STY)
SLST(+79.97)AGESLYLVLGVDKNTAPEDIK	XP_026116109.1	25.55	3.79	1	4681200	3798400	2119400	3748500	5042500	3110000	5105400	1656200	6290700	2207000	4932800	9452200	4832400	2624800	11481000	3817100	Phosphorylation (STY)
SQAQS(+79.97)LDMPVLTIASEYYTPHEMVGFKK	XP_026090549.1	8.77	3.79	2.4	2511800	6480800	3535400	5502400	554470	0	2230200	673030	2068800	657350	57922	1453100	5400200	1359100	4731500	2972500	Phosphorylation (STY)
LHQTALQAVTPITS(+79.97)FEKR	XP_026058182.1	5.13	3.79	1.1	221490	654660	242840	297200	505590	265850	0	0	0	113600	0	0	697170	0	0	545390	Phosphorylation (STY)
TTSLSSSYS(+79.97)M(+15.99)EGSR	XP_026056115.1	12.72	3.78	0.8	1421100	598010	960860	1105900	952100	1289000	1136900	1643400	1295900	3445000	2249300	2216500	778780	1057000	949140	1638300	Phosphorylation (STY); Oxidation (M)
S(+42.01)(+79.97)GDDDQQEQTIADDLVVTK	XP_026092483.1:XP_026101318.1	21.24	3.76	1.1	4661200	7131000	4765000	6470400	3911800	4269400	4335500	1963400	4497500	6169100	6068000	3955700	4294100	3142300	4259600	4685400	Acetylation (Protein N-term); Phosphorylation (STY)
LGSSTGS(+79.97)PGQPSVAK	XP_026146231.1:XP_026146230.1	5.99	3.76	8.6	1765100	0	686390	4727900	0	47005	83424	560710	4033000	44331	173150	8591000	0	5252500	2128200	149340	Phosphorylation (STY)
S(+79.97)LGPDDEEPYDLEPDYSTANRR		17.94	3.75	0.8	11113000	13759000	7949200	10853000	4874000	12151000	8511400	5140600	17486000	0	11158000	19635000	9701700	19160000	18005000	8309900	Phosphorylation (STY)
NMETS(+79.97)DSGVGFNTTGLPLDSDTDAPTAAM(+15.99)ADSDVLSSSAAPDVK	XP_026140374.1	9.93	3.75	2.6	6111300	5074700	7225000	4318700	4465600	1352100	6337400	0	5930800	33283000	442140	3740100	6789000	3367400	5960700	3382500	Phosphorylation (STY); Oxidation (M)
LTNGTAPVAS(+79.97)PVLSR		4.27	3.74	1.4	575320	539650	26119	0	0	0	0	118550	1337200	1213100	0	1062700	0	1726600	2605800	0	Phosphorylation (STY)
S(+79.97)FEEKVETLK		24.32	3.74	1.1	4165800	4763300	3806200	3945700	2651500	7213700	2724800	2301000	6255500	3459200	3804200	5070600	3439300	4836500	4362600	3853000	Phosphorylation (STY)
DFC(+57.02)GGALSSS(+79.97)PAR	XP_026085320.1:XP_026085319.1	13.18	3.74	1.3	1121500	766750	194640	919760	553650	914950	782270	942070	2556500	828220	929240	2262800	631460	2733400	1074400	731890	Carbamidomethylation; Phosphorylation (STY)
VVDYAQFQES(+79.97)DDADEEYGRESARPEK	XP_026116019.1:XP_026116018.1	24.82	3.73	1.8	18559000	30545000	39795000	33282000	24808000	4010000	30991000	10487000	7531800	16866000	24389000	405050	27181000	0	5895400	22201000	Phosphorylation (STY)
GLVTS(+79.97)SYSPEHNVAGISDPFLQVR	XP_026060816.1:XP_026145509.1	34.71	3.72	0.6	7885200	5998500	3269900	8200900	7867700	11380000	10270000	4896000	8805200	6598000	7609100	7983000	12189000	4826600	10790000	7593200	Phosphorylation (STY)
LNINS(+79.97)SPDEHEPLLR	XP_026127980.1:XP_026127979.1:XP_026074536.1:XP_026074535.1:XP_026074534.1	3.4	3.71	1.9	215860	33688	0	39325	39330	86224	101870	77877	708930	70621	336280	536080	165740	636000	335940	70046	Phosphorylation (STY)
DTRPNDQRDGVSPEAGDAS(+79.97)NPVGVLQELAMQR	XP_026074368.1	16.09	3.71	0.5	8951300	9327400	12066000	17393000	14499000	1470400	18416000	5763700	3815600	14990000	9235100	0	19740000	0	0	7551200	Phosphorylation (STY)
VTGVYELSLC(+57.02)HLADAGS(+79.97)PGM(+15.99)QR	XP_026069608.1:XP_026069604.1:XP_026069605.1:XP_026069598.1:XP_026069599.1:XP_026069601.1:XP_026069610.1:XP_026069609.1:XP_026069607.1:XP_026069606.1:XP_026069603.1:XP_026069600.1	11.67	3.7	1.7	2495100	3236900	82206	1504000	1783300	1026900	3862800	1613300	2543100	5349600	2880900	3045000	2279400	2771200	3147200	2300500	Carbamidomethylation; Phosphorylation (STY); Oxidation (M)
SGST(+79.97)SLPTPVALITKPQR	XP_026092923.1	4.72	3.7	2	850560	7131.9	19855	484230	150450	600700	85864	120470	2367400	1435500	844300	1990100	1235400	1684800	845860	886370	Phosphorylation (STY)
ALLQMVQQFS(+79.97)VDFEK		4.78	3.7	2.4	640900	0	0	829630	3214700	0	0	515460	2205900	0	1101000	22388	26596	164990	907250	625650	Phosphorylation (STY)
ILS(+79.97)DVTHSTIFGVPVSK	XP_026126337.1	27.21	3.69	0.7	9294600	8717800	3574400	9297200	6135900	9550300	10553000	4109000	15684000	5311600	5714800	16645000	11149000	12194000	12895000	7888900	Phosphorylation (STY)
TSYSS(+79.97)PSSGFR		4.39	3.69	1.1	1396000	2950200	36068	873900	0	1239500	628160	401290	626310	901390	355910	2234800	0	9216300	830010	645830	Phosphorylation (STY)
DLS(+79.97)LEEIQR	XP_026144158.1:XP_026144159.1:XP_026144157.1	23.35	3.69	0.9	2233600	2694100	2458100	3114500	2110500	2943200	2336100	1364600	2940300	2005600	2456400	2500600	1856800	2646000	2076900	0	Phosphorylation (STY)
LNSQQSMEY(+79.97)LTEEEC(+57.02)AQVQQLGLVADTLINR	XP_026122764.1:XP_026122763.1:XP_026122762.1	11.79	3.68	1.8	1591000	199530	0	963230	4140400	0	3265500	0	2968800	0	3983900	949230	1539500	0	4273500	1581200	Phosphorylation (STY); Carbamidomethylation
DDLVSEYS(+79.97)PISEISQNSMTSVALGDIHVLTGQVSHPK	XP_026057120.1:XP_026057121.1	11.39	3.67	2.3	2231300	0	0	1084500	1619100	2119000	2797600	915970	5859800	0	1560000	5408100	1556800	0	9338400	1209800	Phosphorylation (STY)
GGSSQSRPLASNFS(+79.97)LDDITAQLEK	XP_026059302.1	34.73	3.67	0.5	8378800	11051000	7252300	9522000	5669800	4318500	10286000	4843100	10609000	11345000	6237200	6427400	11794000	8757800	9478700	8090600	Phosphorylation (STY)
GLS(+79.97)EDTTDQSLKEAFDGAVNAR	XP_026067887.1:XP_026067886.1:XP_026067885.1	5.5	3.67	1.2	952580	1298200	220790	948720	787060	308180	0	0	474900	683130	463400	221790	1636300	1987500	2686500	2572200	Phosphorylation (STY)
S(+79.97)VEKGYLEQITGK	XP_026077628.1:XP_026077711.1:XP_026077710.1:XP_026130836.1	2.19	3.66	3	417280	3718000	0	866590	229040	0	0	0	1159400	0	0	0	85744	200360	0	0	Phosphorylation (STY)
S(+79.97)IELEHFDERDR	XP_026111671.1:XP_026111670.1	16.47	3.66	0.5	1496100	2392700	2735500	2929100	1497700	1240200	1670500	785910	1049400	1903500	1773800	0	1771000	0	634450	2058000	Phosphorylation (STY)
TEDGEWEWS(+79.97)DDELDLESEEGK	XP_026140859.1	14.14	3.66	1	1418000	1947700	19143	1176600	383040	2052900	1032300	0	3712600	2239800	1309000	2403300	1134600	1585100	1189500	1084200	Phosphorylation (STY)
THHPQPMSPGS(+79.97)TGQPLGR	XP_026139837.1:XP_026139836.1:XP_026139835.1	6.27	3.66	1.4	522120	848730	939660	1168500	505450	908610	248520	0	266400	0	112520	439230	523300	668780	553860	648240	Phosphorylation (STY)
ENMVEGITTKTFC(+57.02)GT(+79.97)PDYIAPEIIAYQPYGK	XP_026099527.1:XP_026060777.1	15.77	3.66	0.6	1970900	0	0	8271500	0	0	10224000	0	0	0	0	0	11068000	0	0	0	Carbamidomethylation; Phosphorylation (STY)
TLS(+79.97)TSGESLYHVLGVDK	XP_026104897.1	16.03	3.65	0.5	1358100000	1299800000	483380000	1564700000	1077700000	1428700000	1480700000	848900000	1870600000	1305600000	1379300000	1643000000	1707100000	1519500000	1546800000	1215900000	Phosphorylation (STY)
SSSMELQQGSNHTSVNC(+57.02)PDS(+79.97)PEIK	XP_026102831.1:XP_026102832.1	21.15	3.65	1.2	2406600	2425100	0	3989000	1915000	2328200	2801500	1096500	3082000	1548500	2525400	2701700	3031400	3297500	2950300	2407600	Carbamidomethylation; Phosphorylation (STY)
LKGSS(+79.97)QGLDLETSEDDLEPSNSK	XP_026122660.1	8.66	3.64	3.1	1605000	1533400	228530	1074100	461300	751760	1167200	129450	3909900	1512100	1186400	4910400	1015000	4436100	833080	926120	Phosphorylation (STY)
PSIEFDDSKPSWADQVEEEGDEGSLPS(+79.97)PK	XP_026116731.1:XP_026101555.1:XP_026057014.1	21.82	3.64	2	11047000	11305000	1683800	13901000	7978500	13590000	10691000	3731300	14079000	18547000	11234000	14748000	13130000	9707100	11081000	10300000	Phosphorylation (STY)
LQQHQHSTVDQISAS(+79.97)FDTSDPFGTGQALPPLQVPQPTVETTIIPPLR	XP_026131941.1:XP_026131940.1:XP_026131939.1	13.01	3.63	2.5	2544200	780960	0	2677000	6001900	809910	4874600	0	6249700	0	5542700	1876000	0	0	9350100	0	Phosphorylation (STY)
SSAMHLC(+57.02)FLPQS(+79.97)PLMFK	XP_026075795.1:XP_026075796.1:XP_026075797.1:XP_026075800.1:XP_026075798.1:XP_026075799.1:XP_026075804.1:XP_026075801.1	17.52	3.63	0.7	1397100	29124	0	1622300	574580	1928700	2429500	1270600	3664500	190590	1113700	1614800	1954900	1440600	2149400	972750	Carbamidomethylation; Phosphorylation (STY)
VTLSLS(+79.97)PVK	XP_026087563.1:XP_026102248.1	13.5	3.62	0.6	11512000	6574300	1995500	7957000	3998400	18612000	8590300	3134400	14821000	5364000	6896300	46228000	8693800	18045000	15837000	5928000	Phosphorylation (STY)
AEAADLDDWEAMAS(+79.97)DEEK	XP_026091674.1	4.19	3.62	1.4	900430	433850	110150	0	0	1432500	0	0	945710	0	0	5622300	0	2756300	2205600	0	Phosphorylation (STY)
TMS(+79.97)VQQPEPPMTPNPKPER	XP_026137759.1:XP_026137670.1:XP_026137758.1:XP_026137669.1	2.4	3.62	3.3	607120	4293000	111840	320520	121200	63860	0	0	3554400	21707	279940	0	96286	0	65185	178940	Phosphorylation (STY)
S(+79.97)PVS(+79.97)PVVEETPIGSIK	XP_026123908.1:XP_026123906.1:XP_026123909.1:XP_026123904.1:XP_026123897.1:XP_026123895.1:XP_026123893.1:XP_026123902.1:XP_026123901.1:XP_026123898.1:XP_026123899.1	2.42	3.62	3.3	1128200	738870	42829	231200	0	436320	0	0	816620	120480	141590	10535000	0	480320	3324200	55876	Phosphorylation (STY)
EVISNGVDES(+79.97)PTKDEASQR	XP_026090598.1	5.43	3.61	1.9	680310	646180	397400	0	214520	0	0	453930	1860900	1628900	0	1689000	0	1816200	1497600	0	Phosphorylation (STY)
GLS(+79.97)C(+57.02)GSAPVEK	XP_026099940.1	7.24	3.61	3.5	794610	429310	44062	768120	64711	290170	354250	466800	2089300	895940	626470	1663000	332820	2574900	841690	477560	Phosphorylation (STY); Carbamidomethylation
RLS(+79.97)NLQPTSQSPVLEIISSPTK	XP_026070821.1:XP_026070820.1:XP_026070819.1:XP_026070818.1:XP_026070816.1:XP_026070817.1	9.07	3.61	1.7	1387900	0	1099600	1161100	1271000	421610	1372600	784450	765350	2519400	365330	2108800	3185800	2106900	2550300	1106200	Phosphorylation (STY)
S(+79.97)VENLPDC(+57.02)GITPDQR	XP_026139532.1:XP_026139530.1:XP_026139531.1	28.52	3.6	0.7	5591400	6090700	3198800	6844300	3090700	5462600	5684000	3167500	9141700	5422600	6074000	6545900	4850700	7106800	5921800	5269000	Phosphorylation (STY); Carbamidomethylation
TKFDS(+79.97)EEEGDEEQASPK	XP_026112266.1:XP_026112265.1	33.88	3.6	0.5	13125000	8332800	23781000	17368000	14702000	7093600	11697000	6618400	7387700	19461000	15159000	19155000	11960000	6957700	11413000	15781000	Phosphorylation (STY)
MLPHAPGVQMQAIPEDAVQEDS(+79.97)GDEEDDPDKR	XP_026144905.1:XP_026144904.1	29.89	3.59	0.8	61520000	56560000	69054000	97234000	52497000	54246000	67431000	30242000	56324000	45708000	69720000	59690000	84206000	39687000	72942000	67253000	Phosphorylation (STY)
EAELDSDLLIESAS(+79.97)EESPKR	XP_026133733.1:XP_026134045.1:XP_026134044.1	9.52	3.59	1.5	4201400	6021100	702020	3243900	2318900	4986100	4266100	1691400	101880	13823	4638000	19518000	3737300	76121	8590500	3115200	Phosphorylation (STY)
SLLENIKLEEGS(+79.97)EEEEM(+15.99)TEER	XP_026078824.1:XP_026078819.1:XP_026078834.1:XP_026078831.1:XP_026078833.1:XP_026078836.1:XP_026078835.1	5.38	3.59	2.8	2276000	17069000	877200	688540	1006400	395670	1189100	0	3748200	3951800	1090500	577020	714490	374690	1654100	802660	Phosphorylation (STY); Oxidation (M)
STS(+79.97)SM(+15.99)SSYTELAR	XP_026108945.1	10.3	3.59	1.7	1373500	1111300	1466100	1294900	994230	375820	1427500	864520	1572700	4255200	1375400	1635700	881970	1068700	932460	1346800	Phosphorylation (STY); Oxidation (M)
GVSSSTS(+79.97)GVVVQVR	XP_026070438.1:XP_026105087.1:XP_026146055.1:XP_026105086.1:XP_026070437.1:XP_026146054.1	23.82	3.59	0.7	8823600	9344000	5735200	10568000	7291700	6594100	10273000	3856000	13583000	9464800	8337300	8590800	11661000	11346000	8353900	7355000	Phosphorylation (STY)
DLHES(+79.97)SFSLS(+79.97)GAQIDDSVPKR	XP_026141665.1:XP_026141664.1	9.89	3.58	2.2	1857300	9676300	1782700	2117400	87661	0	1167500	0	5333700	2494000	0	414340	748300	3141500	896190	0	Phosphorylation (STY)
S(+79.97)VDMDSEGEKPQMVKK	XP_026093697.1:XP_026093696.1:XP_026093694.1:XP_026093693.1:XP_026093695.1	13.93	3.58	1.7	2202700	2147400	5696200	4526100	2146300	1877000	2414900	1605900	299890	1168400	2123800	1303600	1751600	452560	2577500	2949200	Phosphorylation (STY)
S(+79.97)IEWEHFEER	XP_026116410.1:XP_026116409.1:XP_026116408.1:XP_026116406.1:XP_026116405.1:XP_026116404.1:XP_026116412.1:XP_026116411.1	11.11	3.58	1.3	1475500	2043000	862120	1283300	46718	554940	858900	650100	2900700	917540	943870	3071300	913440	4349600	1883000	853590	Phosphorylation (STY)
VDGPRS(+79.97)PSYGR	XP_026051177.1:XP_026099009.1:XP_026138418.1:XP_026081809.1	15.58	3.58	1	1046000	0	0	1033600	318060	1965600	464520	1038700	2158400	567100	1159400	2036100	412740	2921200	718390	895670	Phosphorylation (STY)
SS(+79.97)PPAASDPWGNSAGFSEDKAPSANDPWGAPSETAK	XP_026145885.1:XP_026145884.1	6.21	3.58	2.7	2780500	1577400	226910	2786000	579060	2062800	0	215360	6420200	3154200	2036000	61159	0	11069000	9545500	1973300	Phosphorylation (STY)
GC(+57.02)MADVDSGDEYS(+79.97)QELETTPLKER	XP_026081355.1:XP_026081354.1	9.44	3.57	2.3	1162800	688200	1185600	3842900	1971400	624930	873200	331660	136200	616470	676820	510010	1574400	958800	1097200	2354500	Carbamidomethylation; Phosphorylation (STY)
QTLQSATIEAIEAVETVEDGEAIRGFS(+79.97)PQHK		24.11	3.57	1.5	17386000	11975000	9784500	16113000	65008000	9269100	42815000	17552000	7816500	3332700	15272000	0	38688000	0	7379600	15789000	Phosphorylation (STY)
T(+79.97)VSPSDALESNFTR	XP_026123463.1:XP_026123461.1	3.91	3.57	2.9	421720	289910	36554	0	85818	218730	1060900	0	1385100	267640	559380	339540	589180	621650	404530	466920	Phosphorylation (STY)
QASLNQPIILPNQS(+79.97)SPVLSR	XP_026073299.1:XP_026073295.1:XP_026073300.1:XP_026073304.1:XP_026073302.1:XP_026073301.1:XP_026073305.1:XP_026073298.1:XP_026073297.1:XP_026073296.1:XP_026073294.1	4.57	3.57	1.9	727140	401320	343060	2196200	2633500	676890	445840	259080	0	0	88745	0	3350600	0	132340	379360	Phosphorylation (STY)
GDGS(+79.97)RENSAVDFSK	XP_026076737.1:XP_026076739.1:XP_026076738.1	18.59	3.57	0.5	16081000	11578000	10197000	23714000	11021000	11738000	16341000	12159000	20836000	16557000	16856000	25621000	12425000	22255000	13150000	16772000	Phosphorylation (STY)
RAS(+79.97)GQAFEVILSPSAPDAK	XP_026139869.1	15.08	3.56	1	16015000	21857000	6474800	13545000	14972000	23302000	9167000	6693200	16816000	15412000	11473000	25601000	20034000	18362000	20223000	16295000	Phosphorylation (STY)
ELPS(+79.97)PVNPELR	XP_026096890.1:XP_026096888.1:XP_026096887.1:XP_026096886.1:XP_026096885.1:XP_026096884.1:XP_026096882.1:XP_026096883.1:XP_026096881.1:XP_026096880.1:XP_026096879.1:XP_026096878.1:XP_026096877.1	3.54	3.56	2	398510	153200	17578	117350	0	800120	0	0	543940	0	0	3027200	0	0	1300100	18149	Phosphorylation (STY)
TQS(+79.97)APLPQNAQALQQLVVQQQHQQFLEK	XP_026127033.1:XP_026127034.1:XP_026127035.1:XP_026127032.1:XP_026127031.1:XP_026127030.1:XP_026073320.1:XP_026073318.1:XP_026073317.1:XP_026073316.1	30.94	3.56	1.2	21999000	24316000	18675000	28161000	15666000	13510000	21467000	9796800	26892000	30732000	20714000	20607000	28948000	20871000	25908000	23728000	Phosphorylation (STY)
S(+79.97)PGNMMVINQAK	XP_026123119.1	16	3.56	1.5	5645200	5476800	3655200	8991400	4178200	5965400	5725200	3238500	8617800	1963900	4864700	6714400	6232400	9645100	4891500	4518200	Phosphorylation (STY)
VES(+79.97)PIPILPLSTPDAETEK	XP_026076074.1:XP_026076075.1	3.45	3.55	3.7	304790	0	0	0	0	167860	0	0	276990	0	0	2111100	37646	1575300	403030	0	Phosphorylation (STY)
TGGVPS(+79.97)PQPSKPVAITSNRPVHMNLYATWEVDR		9.15	3.54	2.4	2609600	2810400	0	3507400	2334800	2141500	6567800	0	8970300	0	4267800	0	4033800	1524900	0	2985200	Phosphorylation (STY)
DGSS(+79.97)PIVMQPSSATETTQLTADSHHTSYR	XP_026116109.1	26.18	3.54	0.6	52804000	42410000	31642000	42449000	26118000	47507000	42061000	32992000	84659000	38608000	59905000	100210000	51096000	76388000	64458000	51562000	Phosphorylation (STY)
TTSLSS(+79.97)SYSMEGSR	XP_026056115.1	2.92	3.54	1.4	209930	0	0	41964	0	60968	396440	242020	790350	0	307070	0	375110	766030	0	169040	Phosphorylation (STY)
GSS(+79.97)QPNLSTSYSEEYGK	XP_026068777.1:XP_026068769.1:XP_026068756.1:XP_026106182.1:XP_026106180.1:XP_026106179.1:XP_026068748.1	10.34	3.54	1.8	2534300	2770700	695060	3266400	284760	1851600	2009600	1217300	6478000	1382900	2174700	3377900	1822500	6402100	2306200	1975100	Phosphorylation (STY)
TQS(+79.97)AEAIMDKYK	XP_026118859.1:XP_026118861.1:XP_026118860.1:XP_026118857.1:XP_026118856.1:XP_026118854.1:XP_026118855.1:XP_026118858.1	14.77	3.53	1.5	4011300	1839100	1943300	7161400	2914500	2643500	5791800	3405600	3811200	1194600	6182900	4428700	5939200	3300700	3990800	5622200	Phosphorylation (STY)
APS(+79.97)PVVFPGLPR	XP_026120141.1:XP_026081847.1	2.76	3.53	1.6	165110	0	21497	0	0	98701	0	0	224300	0	10445	1223200	0	614340	274640	9622	Phosphorylation (STY)
MIHGEEDFEDS(+79.97)DS(+79.97)EIGGDGGGR	XP_026069758.1	5.01	3.53	2.1	340580	370920	98220	0	30537	445410	1407900	0	0	840140	1015300	755240	0	0	145140	0	Phosphorylation (STY)
SLSPSSNSSDS(+79.97)TYEMGFDSLDGPLHNLRPSMSGLHLVK	XP_026068261.1:XP_026068260.1:XP_026068259.1:XP_026068268.1:XP_026068267.1:XP_026068266.1:XP_026068265.1:XP_026068264.1:XP_026068262.1	6.08	3.53	2.3	3419900	0	950160	0	1203700	3098100	6952600	2344500	4722900	2195900	1928000	1417100	4134100	4853100	11498000	5999500	Phosphorylation (STY)
S(+79.97)RLSFELPANSQLDLSSVKPK	XP_026123809.1:XP_026123806.1:XP_026123811.1:XP_026123810.1:XP_026123808.1:XP_026123812.1	16.12	3.53	1.3	7728300	8942000	6910600	6429200	8651600	6215900	6538200	5595700	8197000	7839400	5875000	8319000	9607100	8489000	10213000	8101000	Phosphorylation (STY)
NIAHYEEQLVALFGS(+79.97)SVDLRD	XP_026126607.1	3.98	3.53	2.9	1012400	79067	0	58607	1802900	85049	1414800	1332700	5117100	54036	3558000	0	238560	0	740210	705630	Phosphorylation (STY)
EVS(+79.97)LDEIQK	XP_026083310.1	18.82	3.51	1	2358000	2382000	2815100	3055800	2220600	3158800	2272900	519660	2071200	1795400	2214700	2696000	2243100	2814700	2142700	2967300	Phosphorylation (STY)
SIEDLHGDS(+79.97)NLPSPVSGSSIPR	XP_026069862.1:XP_026069861.1:XP_026069860.1:XP_026069859.1	32.62	3.5	0.7	8903500	10755000	6478500	11375000	6638800	5856700	10120000	5944200	10666000	12350000	9823600	9621200	8833300	8195000	8178200	8717400	Phosphorylation (STY)
MRVNS(+79.97)DSASLPGR	XP_026097880.1	18.95	3.5	0.6	5310400	7739500	7827700	9054900	4399300	3603500	5883300	4722400	3978500	2820300	4041900	4862100	4830500	6697300	5343200	3851200	Phosphorylation (STY)
RVS(+79.97)ADTDC(+57.02)VLDLSVK	XP_026079990.1:XP_026079988.1:XP_026079987.1:XP_026079986.1:XP_026079985.1	23.72	3.5	0.8	9250900	10404000	2358000	9415700	13912000	12518000	8510300	6610700	11367000	4261000	10453000	9637400	11870000	7421900	11157000	8867800	Phosphorylation (STY); Carbamidomethylation
A(+42.01)S(+79.97)GVTVDDSVVTIFNDMKVR	XP_026136845.1:XP_026136743.1	11	3.49	2.2	589360	276750	209200	1225800	220970	537880	1271600	0	280360	118920	1682300	0	825240	0	293080	1898300	Acetylation (Protein N-term); Phosphorylation (STY)
RLSDS(+79.97)NFMSNLPNGYMSDLQRPDPPQQSPAPVLSPGSQER	XP_026117478.1:XP_026117479.1:XP_026117480.1	7.59	3.49	3.5	17324000	15923000	18049000	0	0	0	0	9748400	36005000	1092200	0	39342000	33057000	34774000	71871000	0	Phosphorylation (STY)
DDLS(+79.97)DRSDDGFVLAGLPEPPKPVAPSFK	XP_026102265.1:XP_026102259.1:XP_026102252.1	3.21	3.49	2.2	195080	182740	54060	0	153550	0	0	0	125630	1824700	0	0	491180	0	94229	0	Phosphorylation (STY)
S(+79.97)RSAPPALWAAK	XP_026122975.1	3.24	3.49	1	2160000	0	538450	655070	166110	417530	165480	2382100	6114500	4564300	5236200	2140700	2813400	3181000	1973500	2051300	Phosphorylation (STY)
IM(+15.99)VSPTEVDLNPET(+79.97)VFLDASSSPQPTPATHHR	XP_026071948.1:XP_026111456.1	6.74	3.48	2	964560	1829300	461350	361890	0	0	1411800	0	1194400	5879600	0	1042200	1793400	494380	0	0	Oxidation (M); Phosphorylation (STY)
ALSDHHVYLEGTLLKPNMVTAGHSC(+57.02)PT(+79.97)K		7.91	3.48	1.8	587090	564190	0	961880	80107	0	457250	0	1405900	522390	134490	0	0	1479800	1650000	1550400	Carbamidomethylation; Phosphorylation (STY)
GFPGPPPLIPQS(+79.97)SR	XP_026146218.1	2.76	3.48	3.4	213470	0	12902	0	0	146510	0	0	180470	0	0	2432400	45995	85324	298430	0	Phosphorylation (STY)
SKSVDGGGPS(+79.97)PGASGGQLC(+57.02)QFVK	XP_026110716.1:XP_026115713.1	16.44	3.47	2.4	2329000	3699200	2316600	2914100	2285500	1894100	1845200	955150	2135800	2344000	1611400	1787900	3037700	2468600	2646600	2992500	Phosphorylation (STY); Carbamidomethylation
TEAGDGIEAAPATEGDATKS(+79.97)DGEAAK	XP_026133706.1	17.58	3.47	1	2563500	1742600	1374000	3911400	1316400	3832000	1589100	445560	4422700	2195300	1998300	6415300	1845400	3643800	1741400	1979000	Phosphorylation (STY)
DLKPENLLLASKS(+79.97)K		2.93	3.47	1.1	241000	1861100	591750	602140	138790	0	0	0	165670	0	33291	0	157550	0	0	64731	Phosphorylation (STY)
KGS(+79.97)FGLSAK	XP_026082244.1	7.48	3.47	2.4	609800	0	940020	968930	0	0	58252	0	2104800	1278200	1548300	28588	1221100	18584	706280	273890	Phosphorylation (STY)
IPM(+15.99)NKS(+79.97)HNDFVAILDLPEGEHQYK	XP_026132247.1:XP_026132256.1:XP_026132266.1:XP_026132277.1	14.75	3.46	1.8	5553900	10389000	3923800	2696000	2973400	1350100	5572200	1349100	7081500	18760000	4977600	4637700	5672600	4599400	5311800	4014100	Oxidation (M); Phosphorylation (STY)
S(+79.97)FPSSPGLTTR	XP_026118163.1:XP_026104061.1	4.04	3.46	2.3	355970	80805	62121	198570	0	908210	157940	27275	175580	31954	332650	396640	794770	614240	521870	1037000	Phosphorylation (STY)
S(+79.97)PEIDPFWYVGR	XP_026056951.1	3.03	3.46	3.7	283030	650030	177740	168400	0	35495	113260	0	277300	199520	52436	1333300	0	1238000	0	0	Phosphorylation (STY)
AAS(+79.97)PVNLTYDVFDGKGDSTPLVFLHGLLGSK	XP_026108031.1	6.53	3.45	2.8	458270	0	0	0	210380	617390	1611700	245670	734680	0	463030	0	634720	0	2356500	0	Phosphorylation (STY)
FVLGFS(+79.97)SDESDVEAPQKK	XP_026106326.1:XP_026065926.1	16.34	3.45	1.6	1166700	1593800	919690	2358200	1264300	1124400	887400	469130	1306500	926310	1291200	1131700	1419700	710560	1286200	812140	Phosphorylation (STY)
EAGGNYT(+79.97)PTLTEQQVYAQVAQLFK	XP_026123714.1:XP_026123713.1	5.7	3.45	2	205250	0	0	93792	94012	0	538580	0	373810	114470	384160	139160	470090	0	644260	226480	Phosphorylation (STY)
LSGFS(+79.97)FK	XP_026107437.1:XP_026100809.1:XP_026085668.1	3.33	3.45	0.4	1439300	879140	0	0	0	0	0	575700	2222700	0	0	1599700	342460	15970000	0	0	Phosphorylation (STY)
EGNKS(+79.97)LDSGIAEMEDLPVPQNIK	XP_026078879.1	24.44	3.45	1.2	4435300	6062600	3190900	4802100	4755500	4345400	4396200	2143600	3184900	3744000	3609100	3713600	6818800	3843300	6395600	5523800	Phosphorylation (STY)
SHSS(+79.97)PASLQLPAAALGAPSPGR	XP_026053550.1:XP_026053549.1	17.75	3.45	1.8	1787500	3030800	1577400	2643600	1928200	0	1599600	249720	1912300	1835500	2226400	1219100	2271200	2501400	1976600	1840200	Phosphorylation (STY)
LGPPRPSS(+79.97)LPILPTTPLYSSLYDLR		14.81	3.45	2.7	2107500	1726100	139350	3058200	0	1833000	4828200	468910	3861200	882190	938070	2829700	3790200	1318800	5174400	763700	Phosphorylation (STY)
KVAEQEEEQS(+79.97)QGSTTYSDWM(+15.99)K	XP_026058237.1	5.19	3.44	2	821770	2343000	410430	434200	0	86917	833530	308350	1385700	4086300	843530	0	119610	765760	429590	279670	Phosphorylation (STY); Oxidation (M)
AAGTGGGKTS(+79.97)PMSHSFANFQHLNR	XP_026136794.1	22.08	3.44	0.9	4204300	4068800	4631100	6785500	2454200	3708300	4943200	2393300	3950900	3344900	4090500	4322000	4952500	4117400	4666100	4636000	Phosphorylation (STY)
VLPDFQPAADSVVPHIES(+79.97)PDEGITTTDVETES(+79.97)PHEERVPYGVK	XP_026123793.1	14.92	3.44	1.4	27562000	26397000	27624000	34173000	28546000	12466000	41711000	12582000	16328000	73480000	31196000	303940	45332000	2541700	20885000	39869000	Phosphorylation (STY)
AEIVLIDEDDEKS(+79.97)LR	XP_026075072.1:XP_026075074.1:XP_026075073.1	12.68	3.44	1.3	3484800	5456200	418940	1605500	756020	1185600	2902900	1258600	10211000	2773700	1448700	4324100	1914800	13121000	3960900	934470	Phosphorylation (STY)
EHALSHIS(+79.97)DES(+79.97)LDKIPEEEEEAPVFK	XP_026117477.1:XP_026117476.1	18.14	3.44	1.3	9017100	12821000	10664000	11631000	9175000	8126000	10199000	448980	8287200	10402000	10551000	9191100	11119000	2876200	8981500	10783000	Phosphorylation (STY)
M(+42.01)DGSVTVLSS(+79.97)PTVSVR	XP_026086760.1	15.23	3.43	1.1	2764600	2426700	806860	3494500	2970500	1969300	4432800	1037300	3970100	1078700	3828700	2412900	5283400	814960	4677900	2264700	Acetylation (Protein N-term); Phosphorylation (STY)
KVS(+79.97)TDTLISNLPEER	XP_026053368.1:XP_026054142.1:XP_026053369.1	24.68	3.43	0.8	8471300	7693400	3731800	7132300	5811100	6910100	10502000	6272500	11710000	8652900	10906000	8398600	10219000	9610000	10716000	8804300	Phosphorylation (STY)
AIS(+79.97)PVIPIIPR	XP_026099728.1:XP_026099726.1:XP_026099727.1:XP_026099725.1:XP_026099723.1:XP_026099722.1:XP_026099720.1:XP_026099721.1:XP_026092526.1:XP_026092525.1:XP_026092524.1:XP_026092522.1:XP_026092521.1:XP_026092519.1:XP_026092523.1	4.55	3.42	0.9	614650	0	352990	57708	13647	1638900	299190	273460	720540	17717	350360	1797200	203750	1275100	2219200	0	Phosphorylation (STY)
YRS(+79.97)FYGDLDSPHPK	XP_026055542.1:XP_026055541.1	20.32	3.42	1.1	4220000	5561000	7390400	4854500	2922400	3059300	4029400	715500	7517600	3217900	3220600	3806200	3527900	6804100	3519000	3154200	Phosphorylation (STY)
QQLS(+79.97)AEELDAQLDAYNAK	XP_026073045.1	3.95	3.42	2.3	457790	1392300	292620	2064500	764690	90299	334270	0	257340	133440	54457	236010	1151700	22830	72495	0	Phosphorylation (STY)
GHNLGPGWTEGS(+79.97)PTAARR	XP_026131208.1	10.86	3.42	0.9	1998700	1960000	5149100	2794600	2635300	946120	3035400	1897800	447870	2193700	3571800	66380	1977300	0	523170	2782300	Phosphorylation (STY)
EQMAIS(+79.97)GGFIR		17.16	3.42	0.7	3438400	3373700	813820	4147100	1459500	3801500	4253500	1262400	7955100	1741600	3118900	5070100	3569500	5398800	3573400	2037500	Phosphorylation (STY)
GQLLKT(+79.97)WC(+57.02)GSPPYAAPELFEGK	XP_026137336.1	18.55	3.42	1.4	2901300	2823400	1121000	3189800	2449600	3529800	3050300	689340	5771600	2272600	1601000	3260600	3995700	3545900	3517100	2701500	Phosphorylation (STY); Carbamidomethylation
AAS(+79.97)PGFSGVSMK	XP_026073421.1:XP_026073415.1:XP_026073440.1:XP_026073448.1	17.24	3.41	1.2	1827300	2141000	0	4504300	1242500	2086300	2315100	1518000	2631700	0	2307400	1479900	1694700	2920800	1219900	1348300	Phosphorylation (STY)
SQS(+79.97)MDIDTASC(+57.02)EK	XP_026092647.1:XP_026092646.1:XP_026092648.1	12.52	3.4	0.8	1285800	555040	106140	2181800	774870	635330	1378400	1609500	2141500	896680	1141500	1493000	1453800	2437800	880580	1600400	Phosphorylation (STY); Carbamidomethylation
SIS(+79.97)PSLEEQNHNADSSWTHYSSVKK	XP_026112092.1	34.67	3.4	0.8	9031500	10166000	15209000	9998600	8120400	5472600	9397900	7264100	7012100	9976700	10904000	6820100	9927100	6837500	9408800	8956800	Phosphorylation (STY)
SRS(+79.97)MEDLYR	XP_026132647.1:XP_026132637.1:XP_026133126.1:XP_026133118.1:XP_026061245.1:XP_026061244.1:XP_026061243.1:XP_026061230.1	21	3.4	0.8	2036600	0	2972400	4288600	1504100	3571100	3037100	2128500	3032900	0	2791500	2554700	2196100	0	0	2472600	Phosphorylation (STY)
SDGDSIS(+79.97)YEYSSLKEEESPIMDLPC(+57.02)LK	XP_026094765.1:XP_026094764.1	43.23	3.39	0.7	18527000	14775000	6538100	18166000	19871000	15481000	31927000	14074000	25786000	23320000	10649000	12844000	32527000	14463000	20160000	17330000	Phosphorylation (STY); Carbamidomethylation
TIS(+79.97)NEQESSELPFQK	XP_026066947.1	22.01	3.38	1	31531000	31440000	17189000	38495000	18836000	32902000	30746000	19926000	50606000	34503000	32502000	35921000	32395000	42199000	26066000	29233000	Phosphorylation (STY)
S(+42.01)(+79.97)MEDPFFVVKGEVQK	XP_026054166.1:XP_026131211.1:XP_026091608.1:XP_026077429.1	12.76	3.38	1.4	3543000	4282700	7006800	5295900	7231800	1172200	5045100	2755600	241500	1311400	4244600	222580	5168200	587910	4222800	4356400	Acetylation (Protein N-term); Phosphorylation (STY)
ASDS(+79.97)PPKLNEDSAVVC(+57.02)EISR	XP_026136593.1	2.4	3.38	1.9	494950	86666	328160	389840	280740	255820	1338700	332710	0	3749700	88920	92340	159430	71161	0	250060	Phosphorylation (STY); Carbamidomethylation
LSLS(+79.97)QKEIGEANK	XP_026114813.1	15.83	3.37	1.1	2584000	4391300	3854500	2703200	1947800	1214100	1847900	2273300	4481100	3609100	1510400	1944700	1481700	4278800	1152000	2070000	Phosphorylation (STY)
NLS(+79.97)PVVSNELLEQAFSQFGPVER	XP_026127655.1:XP_026127717.1:XP_026127645.1:XP_026127673.1:XP_026127664.1:XP_026127708.1:XP_026127733.1:XP_026127724.1	17.65	3.37	1.5	892350	686620	512140	813230	954690	557150	1667900	440030	1132500	428790	1097500	983590	1291700	210130	1457300	1151900	Phosphorylation (STY)
GLGGIKPS(+79.97)M(+15.99)SDTNLAEAGLFFYK		3.88	3.37	1.9	203130	173050	22187	58805	40570	0	382280	0	551320	546640	67317	426750	315880	149850	250400	61947	Phosphorylation (STY); Oxidation (M)
RPS(+79.97)ANC(+57.02)DPYAVTQALIR	XP_026061895.1	11.44	3.37	1.6	9726200	6674300	2151800	5487400	3875800	10187000	7167500	5625400	16788000	7284000	7547900	20693000	8661600	17769000	18086000	7894800	Phosphorylation (STY); Carbamidomethylation
GTT(+79.97)PPKT(+79.97)PDTGK	XP_026084536.1	10.7	3.37	1.2	4084200	0	2439000	4103300	1156200	3418300	3133100	2649300	5348300	8932300	4734300	11021000	3611600	4326600	1378100	5010600	Phosphorylation (STY)
KGPDLGEYDPLTQADS(+79.97)EDETEDDDLVLNYPR	XP_026095540.1:XP_026095534.1:XP_026095533.1	28.93	3.36	1.4	7949800	9932100	6332800	8542800	8656300	6217100	11707000	2660500	9963000	13975000	9545400	7002400	11195000	3512600	0	10006000	Phosphorylation (STY)
SQTIAVLS(+79.97)SPPR	XP_026113287.1:XP_026113288.1:XP_026144779.1	2.36	3.36	2.4	460060	0	464490	286960	1163700	408850	41383	0	293750	76729	0	1761800	0	1168700	0	1234700	Phosphorylation (STY)
AKPPNVLEIAQC(+57.02)WS(+79.97)SNENLNQR	XP_026132115.1	9.17	3.36	3	3589100	5609800	2179700	275100	2437800	1730300	4612000	0	6207300	9684400	2842000	4852600	5528800	4903300	294470	2678900	Carbamidomethylation; Phosphorylation (STY)
SYS(+79.97)SDC(+57.02)VQIR	XP_026057217.1:XP_026057218.1	28.96	3.36	0.8	3771000	3820900	3316900	4864000	2244200	3156200	3357400	3570200	4946900	2689400	3601400	4211100	2914400	7341500	2925300	3605200	Phosphorylation (STY); Carbamidomethylation
LPSAASPM(+15.99)HT(+79.97)SPLHQPEKK	XP_026125541.1	5.46	3.36	3.5	742220	858180	67486	594310	0	0	1108300	799040	787720	3972000	1191300	0	273670	0	729830	751470	Oxidation (M); Phosphorylation (STY)
SISRIS(+79.97)SGS(+79.97)NPFLDIAHDPNAAVYK	XP_026128863.1	6.88	3.35	3.3	1244300	2198600	2431100	2198500	1342200	576230	1970700	0	336400	3232100	1467400	196860	1794000	172790	431390	315560	Phosphorylation (STY)
INFDS(+79.97)NAAYR	XP_026113942.1	4.58	3.35	1.7	247520	0	0	208440	95545	33488	498830	0	985240	263370	358170	194830	0	772110	0	302770	Phosphorylation (STY)
RLS(+79.97)VSEAVK		11.57	3.34	0.7	7730500	4391700	5080500	3290300	1748100	12145000	3636700	3934400	11633000	3335200	5430800	19576000	2286300	21588000	12957000	4924400	Phosphorylation (STY)
VVSSS(+79.97)IDVPQAR	XP_026113287.1:XP_026113288.1:XP_026144779.1	18.42	3.34	1	1605700	2124200	1070200	3288300	0	0	2038800	0	2478900	1009300	1179500	1598700	2791500	3530900	1673300	1302800	Phosphorylation (STY)
S(+79.97)SQGSSMEIETTTPDHPGQLRPEDGLNSGSPFAAAISGAVR	XP_026094640.1:XP_026094643.1:XP_026094642.1:XP_026094641.1	6.22	3.34	2.6	1845100	418880	656890	268410	1962100	0	3964700	0	3802300	1989800	1893000	2577600	3797900	0	4162100	2182600	Phosphorylation (STY)
AVSQQTS(+79.97)FDR	XP_026070821.1:XP_026070820.1:XP_026070819.1:XP_026070818.1:XP_026070816.1:XP_026070817.1	15.74	3.33	0.8	4308100	2367300	3034500	6039100	2736500	3732200	4157800	4585800	5255900	4202000	5230300	5398500	3121000	6687500	3439600	4633000	Phosphorylation (STY)
KLPHISS(+79.97)HPALR	XP_026147383.1:XP_026147384.1:XP_026147381.1:XP_026147380.1:XP_026147379.1:XP_026147378.1	5.07	3.33	1.6	651350	583290	201060	386790	0	32799	911120	0	1999400	2225400	395300	794990	542190	821610	735120	141230	Phosphorylation (STY)
YLQEDT(+79.97)SDPTYTSSLGGK	XP_026062925.1	4.12	3.32	1.9	414800	180580	0	253700	79400	57045	916260	205490	1108900	257770	985720	142580	591110	680700	409020	353620	Phosphorylation (STY)
M(+15.99)S(+79.97)GFIYQGK		13.84	3.32	0.8	2161800	1071000	1431500	1461700	1291900	1732100	2584900	1774300	3004600	4458200	2985900	2355600	1419300	3170100	1501200	2185100	Oxidation (M); Phosphorylation (STY)
AFS(+79.97)EDEALALQESHWK	XP_026146229.1	15.92	3.32	1.1	5400400	5698400	3614900	6425300	6358500	7563000	6488100	3360600	5542500	3025300	4590000	4943500	7233800	5068400	6068800	5025200	Phosphorylation (STY)
MREAS(+79.97)LDEDIPLSHR	XP_026063526.1	15.28	3.32	0.4	48029000	45255000	34636000	41509000	48530000	53087000	78451000	47270000	55775000	34126000	62317000	34768000	60911000	36968000	40185000	46642000	Phosphorylation (STY)
LTLLTPPS(+79.97)PFR	XP_026146863.1:XP_026146595.1:XP_026146862.1	4.69	3.32	1.7	1715000	791690	755870	294240	0	1225000	260090	712160	3709300	37018	0	7913600	258200	5849400	3840700	77074	Phosphorylation (STY)
DDS(+79.97)KEPIVEVR	XP_026051909.1:XP_026051907.1:XP_026051910.1:XP_026051911.1:XP_026051908.1:XP_026051916.1:XP_026051915.1:XP_026051913.1:XP_026051912.1:XP_026051921.1	12.03	3.32	0.7	8491000	4108300	4102700	7697900	2974000	11461000	5348900	3113600	10433000	8020700	7366400	30680000	4989300	11746000	9226400	6097500	Phosphorylation (STY)
NFSITS(+79.97)GQSDSLSTEDSGIHDPSLK	XP_026066792.1	19.94	3.32	1.8	5484600	1474200	6053400	6536700	6086700	4279700	7078500	181790	7601100	7410000	4726500	5225400	6593100	5479300	7574700	5967200	Phosphorylation (STY)
KTAHS(+79.97)FEQVLTDITEAIK	XP_026110587.1	3.29	3.32	1	125570	622430	92357	384320	97836	44509	23865	0	49723	40134	12747	121940	43801	36734	90024	223130	Phosphorylation (STY)
GNVPSPALEPQTTVIHNPVDGIKES(+79.97)SDSSNTTIEDEDVK		11.63	3.31	2	2560000	3616400	2120900	0	1730100	1327400	0	0	3067400	5304200	1104400	5492100	0	3861300	6213200	4562700	Phosphorylation (STY)
NVIIEQSWGS(+79.97)PK	XP_026073715.1	21.02	3.31	0.8	5480300	6959100	3118100	4858400	5402400	3351300	6626200	3972200	8992000	5971600	4627700	4859600	6273200	8143400	3657500	5392600	Phosphorylation (STY)
QYPVAYGTQS(+79.97)SPILSR	XP_026073299.1:XP_026073295.1:XP_026073300.1:XP_026073304.1:XP_026073302.1:XP_026073301.1:XP_026073305.1:XP_026073298.1:XP_026073297.1:XP_026073296.1:XP_026073294.1	3.31	3.31	2.7	669990	174940	25547	3967900	2496300	0	2001700	0	26530	0	46336	121400	823500	31151	110860	223760	Phosphorylation (STY)
FTPSPYHGMSSEGSLS(+79.97)PDNR	XP_026072273.1	30.32	3.31	0.7	10199000	9343900	6300200	15232000	7295400	7393400	12677000	7767300	13906000	8146100	12121000	9337100	12891000	12677000	10156000	7741400	Phosphorylation (STY)
GPEGFTTYLETTLS(+79.97)SDGKPK	XP_026101096.1	38.57	3.3	1.3	9391800	9116500	7384000	9731000	8369000	7832700	9522500	7577900	11140000	10422000	11065000	9515300	11574000	7874600	10945000	8806300	Phosphorylation (STY)
SQS(+79.97)LSC(+57.02)DKDSPDLPR	XP_026121627.1:XP_026121634.1:XP_026121632.1:XP_026121629.1:XP_026121628.1:XP_026121626.1:XP_026121635.1:XP_026121633.1:XP_026121630.1	6.68	3.3	1.8	556450	541200	52069	595560	86006	93181	484680	471600	1485900	285000	410240	473660	409590	2051500	246880	659700	Phosphorylation (STY); Carbamidomethylation
LSSESHHGGS(+79.97)PIHWVLPAGM(+15.99)NAK	XP_026110816.1:XP_026110815.1:XP_026110814.1	15.33	3.3	1.4	2019800	2797200	2059400	1136900	2195900	0	2140100	895350	1848300	5258200	2223100	2167800	1865500	1804100	2240500	1665000	Phosphorylation (STY); Oxidation (M)
GHVDFSLPSPIS(+79.97)PSRPK	XP_026081789.1	2.59	3.3	3.8	298840	62191	100890	70233	134410	2287400	61697	1095300	107960	83963	98666	118650	113550	0	46904	100800	Phosphorylation (STY)
SMVS(+79.97)LDDGEVK	XP_026068866.1:XP_026068865.1	4.66	3.29	1.4	156190	20146	0	182690	0	0	54849	0	211670	0	0	738840	0	757960	348210	28458	Phosphorylation (STY)
DQC(+57.02)AQM(+15.99)EPLLPAVVTS(+79.97)PGR	XP_026073194.1	10	3.29	1.4	6902500	8927000	1705700	5412100	4890400	2440400	6624700	2282400	7127400	28321000	4715500	5541700	7481400	5668500	6287400	6111900	Carbamidomethylation; Oxidation (M); Phosphorylation (STY)
GLFGGGAQS(+79.97)LDREDLFGEVSAGK	XP_026085886.1:XP_026085883.1:XP_026085887.1:XP_026085885.1:XP_026085884.1	26.13	3.29	0.8	3371300	3290200	1594500	3359100	2783100	3964800	3032800	1369700	3130500	2200700	3218800	3139900	5504200	2620400	5997400	5363100	Phosphorylation (STY)
AKEVAEVSPMS(+79.97)AANLSIAVVTVK	XP_026077305.1:XP_026077297.1	7.48	3.28	1.4	1398300	259580	217970	319880	2514600	668220	2614600	1277400	723150	374030	1899800	1798500	3550300	23000	3314900	1418900	Phosphorylation (STY)
SRPPYTDY(+79.97)VSTR	XP_026093552.1:XP_026093551.1:XP_026093550.1:XP_026093549.1:XP_026093556.1	3.45	3.28	1.8	110230	0	0	0	8849.6	78559	252540	429600	1716.6	145730	340960	66807	61814	0	171900	95009	Phosphorylation (STY)
LSSS(+79.97)VSAMR		4.63	3.28	1.8	329020	390280	0	667850	0	0	0	0	1630300	0	0	0	0	2246900	0	0	Phosphorylation (STY)
QS(+79.97)SLDSHAAALLNRK	XP_026126384.1:XP_026126380.1:XP_026126382.1:XP_026126383.1:XP_026126386.1:XP_026126385.1:XP_026126387.1	10.15	3.28	1.5	587870	648060	544080	1225800	1809900	0	1443900	1072400	0	574610	104960	0	1394300	0	0	0	Phosphorylation (STY)
EGS(+79.97)PVGTILK	XP_026136373.1	8.44	3.28	1.6	882120	531360	0	913460	410090	1430900	0	73379	1367200	0	0	3649000	771250	1519200	1845900	719970	Phosphorylation (STY)
SLS(+79.97)MDSPVPVFSPALELK	XP_026129600.1	9.39	3.28	2.5	351990	673610	0	726580	288890	463120	0	115520	465360	116200	106200	307380	897540	309670	604360	205460	Phosphorylation (STY)
KAYS(+79.97)FC(+57.02)GTVEYMAPEVVNR		21.22	3.27	1.4	28751000	25771000	11375000	31519000	33386000	22704000	36569000	17101000	44028000	20438000	29740000	25667000	37271000	23788000	42710000	29200000	Phosphorylation (STY); Carbamidomethylation
SVLTDQRS(+79.97)LDSGHLSQEVR	XP_026051626.1:XP_026051623.1	26.62	3.27	0.6	6448300	8276700	6724700	9589200	7100300	4487300	9331300	4674600	6154200	7604000	9169100	262350	9988400	1290100	4260300	7812300	Phosphorylation (STY)
TQISISDKMDS(+79.97)SPIFDQEPK	XP_026094765.1:XP_026094764.1	2.77	3.27	3.7	194970	76725	46144	47742	73737	0	208660	0	712340	0	539410	22299	111530	494350	437090	154500	Phosphorylation (STY)
RAS(+79.97)GQAFEVILSPTAPDAK	XP_026083310.1	13.4	3.26	2	6383100	8174900	1722000	4924800	6601000	11063000	3764500	1845400	4609500	5161800	4391800	10847000	9686100	7074500	8251900	7628900	Phosphorylation (STY)
LRM(+15.99)PQQETEC(+57.02)PEQSLSVEC(+57.02)GQES(+79.97)PEHSFALDFSK	XP_026067745.1	3.56	3.26	1.7	1008400	146480	0	956700	1525900	449070	1628500	0	0	6382200	0	0	0	1785100	1820300	432360	Oxidation (M); Carbamidomethylation; Phosphorylation (STY)
MNVPETMNEFLDMS(+79.97)DDEGEDAMTGDTDKYLGPQDLR	XP_026078824.1:XP_026078819.1:XP_026078834.1:XP_026078831.1:XP_026078833.1:XP_026078836.1:XP_026078835.1	16.22	3.26	2.4	2857500	2892000	1635900	3679900	3221700	2388600	5090500	0	3818100	798880	3173300	1452600	5049700	0	5691500	3969600	Phosphorylation (STY)
GS(+79.97)FRGGLSASPQR	XP_026140466.1	13.19	3.25	0.8	1852100	4150400	3255800	3852000	525860	0	1626100	1563400	1428100	1367500	1217700	1574800	1093900	2802500	1827300	1495700	Phosphorylation (STY)
TLEGPLS(+79.97)PQSSGHTPYYQSPVEEK		29.27	3.25	0.8	71121000	78037000	44851000	76763000	59982000	83010000	84319000	36892000	75807000	55876000	76302000	73526000	94495000	72908000	82230000	71824000	Phosphorylation (STY)
KTS(+79.97)PAQHS(+79.97)PSSNQTDIQEK	XP_026067745.1	7.83	3.24	2.1	1147000	0	974620	1340000	323320	663020	1094500	0	404140	2865600	986170	4726000	1245600	0	1551700	1030700	Phosphorylation (STY)
RIQS(+79.97)DVTHSAMFGVPVSQSTQQLQAATAEASLNK	XP_026130154.1	20.6	3.24	1.5	12227000	14354000	9876600	17887000	9190800	6526000	12101000	2230500	17797000	14558000	5847400	14236000	14912000	17923000	13155000	12804000	Phosphorylation (STY)
SRS(+79.97)IHEDC(+57.02)SGPPLPAVELNEDLPVTSLQIWLADGQR	XP_026146091.1	7.68	3.24	2.7	2142100	0	0	0	9548700	0	1425100	0	8068600	0	6408000	644430	0	0	6037200	0	Phosphorylation (STY); Carbamidomethylation
YLNNQTPSFIITSS(+79.97)PTK	XP_026057217.1:XP_026057218.1	29.7	3.23	1.2	24088000	30331000	9217000	20936000	23729000	23960000	26383000	13540000	29561000	34424000	20911000	22444000	31205000	24954000	38861000	10862000	Phosphorylation (STY)
ST(+79.97)SC(+57.02)QS(+79.97)SPLIFR	XP_026072781.1:XP_026110103.1:XP_026110102.1:XP_026072780.1	10.35	3.23	1.9	1195000	1269200	0	2160600	33202	145700	1290900	716330	2512600	1453200	588180	2212300	942090	1987100	1498100	1115800	Phosphorylation (STY); Carbamidomethylation
S(+79.97)SMAGLSVDIPSPLEVELPGVDVQK	XP_026060419.1	13.58	3.22	3.1	3398600	1852100	784890	3071400	4139000	1313700	5538900	583810	6202800	2023100	3197600	6417700	3221000	954720	8825800	2852400	Phosphorylation (STY)
VLPDFQPAADS(+79.97)VVPHIESPDEGITTTDVETESPHEERVPYGVK	XP_026123793.1	17.36	3.21	1.4	9390100	9144900	8564200	12262000	19707000	7591400	17809000	7475900	0	12732000	9673200	0	23039000	0	0	12853000	Phosphorylation (STY)
EDES(+79.97)LNNQNSLTPK		4.67	3.21	1.1	741280	288860	0	0	0	0	206280	297130	2663000	698440	273400	2512800	218260	3121400	827100	12521	Phosphorylation (STY)
T(+79.97)ELSPSFINPSPLEYFMNEEHPLEEEKPLAR	XP_026104595.1	18.3	3.2	1.5	7755700	6626700	3884300	4858600	10912000	12236000	13047000	2444000	9287100	5476900	4386300	6701100	12050000	1819500	14824000	7782300	Phosphorylation (STY)
SVVGHDVNVKVESEGDDWET(+79.97)DPNFENDVSEQEQR	XP_026086917.1:XP_026086908.1:XP_026065637.1:XP_026065636.1	11.86	3.19	1.2	1885900	3077300	3545800	3397500	1704700	0	1176400	0	1498200	3107500	1183700	1613600	2717200	1351000	1908500	2006700	Phosphorylation (STY)
VTASPVTS(+79.97)GETTPVPGDGVEK	XP_026146889.1	12.49	3.19	1.3	8782900	5171800	1244400	10377000	5992300	5790400	12610000	4838100	13156000	7588400	12928000	9494400	14427000	8583000	10789000	8756400	Phosphorylation (STY)
GILRT(+79.97)PDTIR		4.03	3.19	0.7	170670	0	0	401060	0	755260	295210	0	355060	0	326190	21027	0	343990	62326	0	Phosphorylation (STY)
LPSLGDS(+79.97)VLEQALASDVLFSC(+57.02)STLPR	XP_026146797.1:XP_026146793.1:XP_026146795.1:XP_026146796.1:XP_026146794.1	13.44	3.18	1.1	954670	584170	0	585450	1452200	413360	1939400	230600	2362300	0	701470	623930	1222900	0	3522700	681700	Phosphorylation (STY); Carbamidomethylation
NLIMS(+79.97)GYSPEHDVSGISDPFLQVR	XP_026071747.1:XP_026071749.1:XP_026071748.1:XP_026124152.1:XP_026124150.1:XP_026124151.1	22.14	3.18	1.1	2873000	2404300	1055400	2672000	3439700	3431500	3994900	2936800	3860800	1603000	3254700	2433800	4085200	1788300	3334500	2799700	Phosphorylation (STY)
VQHEAPLSS(+79.97)KEHDDGTNFDYDHDAFLGEGEAK	XP_026065282.1:XP_026065267.1	22.28	3.18	1.5	95806000	101510000	131870000	100140000	79766000	74563000	106220000	63125000	90283000	128380000	44636000	101820000	114380000	87971000	90776000	121650000	Phosphorylation (STY)
LDRAS(+79.97)PDLWPEQLPGVSEFAASFK	XP_026085468.1:XP_026141795.1:XP_026085467.1	15.58	3.18	1	1967800	1436000	345300	2158200	2015900	2723700	2280800	967380	3473300	1571800	1649300	2002400	2468800	819420	4102200	1502900	Phosphorylation (STY)
SAS(+79.97)LPQNSMSLAK	XP_026144639.1:XP_026144640.1:XP_026144641.1	20.3	3.17	0.8	2729500	2982800	2365100	3570900	1833800	1775000	2821000	1570100	4525200	1424500	2357900	2253400	3232900	5196400	2795400	2237500	Phosphorylation (STY)
SLFLSIPVENFEDHSAPPS(+79.97)PEEK	XP_026050767.1	4.94	3.17	1.9	618430	560340	20763	85776	0	722530	0	0	918190	84827	138500	3353800	363450	1115500	1865000	47622	Phosphorylation (STY)
TS(+79.97)MGGTQQQFVEGVR	XP_026084697.1:XP_026084732.1:XP_026084695.1:XP_026139961.1:XP_026139959.1:XP_026139958.1:XP_026145652.1:XP_026087882.1:XP_026087883.1:XP_026145651.1	30.97	3.17	0.5	6750900	9137600	6383700	10073000	4680000	6147100	7078300	3464600	11142000	2984900	6730000	5912400	7222500	9294900	5573700	5438400	Phosphorylation (STY)
S(+42.01)DDEQQDQT(+79.97)IAEDLVVTK	XP_026070154.1	22.57	3.17	0.5	5408900	6940600	5129400	6118500	3800200	3253200	5333400	5148200	5047400	6277700	7823600	5012800	6393800	3372100	5642400	5839700	Acetylation (Protein N-term); Phosphorylation (STY)
GNIILLPDRGPS(+79.97)PDNAR	XP_026062227.1	16.96	3.17	1.5	4107300	5332900	3872100	5274200	2765900	3434100	4325400	2561900	6008000	6804000	4288100	2797600	5175000	3985800	1982100	3002400	Phosphorylation (STY)
SQAQS(+79.97)LDMPVLTIASEYYTPHEMVGFK	XP_026090549.1	14.98	3.17	2.4	1356100	2151500	287710	2382100	735240	733180	1098200	163250	2895100	0	638070	2682900	1907900	1327700	2402800	935450	Phosphorylation (STY)
AS(+79.97)GQAFEVILSPTAPDAKGEFPLSTPK	XP_026083310.1	3.23	3.17	2.3	190410	347090	1349700	121330	98162	0	0	0	0	0	67437	0	211510	0	349290	311690	Phosphorylation (STY)
TPGT(+79.97)PHTPGT(+79.97)PK		18.77	3.16	1.4	3969600	98750	6509600	3976400	2513600	2070000	4089500	4189600	2263900	6992100	5006300	8525400	3172300	2279500	3307300	4550300	Phosphorylation (STY)
EYISNDAAQSDDDEKS(+79.97)QPALTDTDGGK	XP_026105248.1:XP_026105250.1	10.76	3.16	1.5	1633200	709490	722400	3384100	1045800	1989200	2413700	0	3051600	2771900	2156100	458290	1936200	0	1760000	2098600	Phosphorylation (STY)
DKAS(+79.97)PSSTEFNPLIYGNDVDSVDVATR		22.67	3.16	0.4	87886000	94637000	67925000	90797000	72779000	71639000	96526000	47557000	103890000	120190000	96644000	85797000	108300000	62765000	106120000	92732000	Phosphorylation (STY)
GSPTNNVSPT(+79.97)STPAK		17.3	3.16	1.3	2251300	1252600	1354300	2808500	1119600	1974700	1717000	1846800	3945700	2497800	1963500	3667400	1487700	4441300	1823200	1869000	Phosphorylation (STY)
TPVS(+79.97)PPLSPDR	XP_026086425.1:XP_026086424.1:XP_026086423.1:XP_026086422.1:XP_026143181.1:XP_026143180.1	2.59	3.16	3	1450000	61690	0	1704400	36300	138350	1776700	0	5323700	1049000	743560	5339800	129710	4444700	1001700	0	Phosphorylation (STY)
GDS(+79.97)RELRPGPPR	XP_026121940.1	19.22	3.15	0.8	1866300	700560	1455000	3672300	1635000	2267900	2163100	1758300	1973300	2788800	2035600	556810	1953600	759970	1336800	2938000	Phosphorylation (STY)
KKPDGVAPAT(+79.97)PNTEHAGQPGDR		28.27	3.15	0.8	25073000	20447000	27122000	33656000	14627000	20388000	21645000	18900000	30605000	42644000	22542000	34877000	19507000	25515000	23094000	20532000	Phosphorylation (STY)
DSS(+79.97)QEYTDSTGIDVHEFLVNTLK	XP_026068700.1:XP_026068606.1:XP_026068701.1:XP_026068607.1:XP_026068605.1:XP_026068699.1:XP_026068603.1:XP_026068604.1:XP_026068697.1:XP_026068698.1:XP_026068601.1:XP_026068696.1:XP_026068602.1:XP_026116272.1:XP_026116271.1:XP_026116270.1:XP_026116264.1:XP_026116269.1:XP_026116265.1:XP_026116266.1:XP_026116267.1	12.58	3.15	1.2	3012700	3600300	1265100	2352400	1931000	2195500	2681100	900000	5569800	3198800	2882100	5852600	2343600	2171300	6319100	1928500	Phosphorylation (STY)
NVS(+79.97)LSMITEMPATHSPVK	XP_026078004.1:XP_026108924.1	6.47	3.14	1.9	429770	309410	38106	226750	346780	313690	363340	0	358930	87727	330870	587700	938710	691520	911050	941920	Phosphorylation (STY)
DQGTS(+79.97)TSHLNLISGGHM(+15.99)ETASSAADHDGIK	XP_026065351.1:XP_026065344.1:XP_026065354.1	7.25	3.14	1.3	1093200	3854700	0	953530	608070	0	483070	0	1672300	5010400	0	551820	435770	1399200	845830	584040	Phosphorylation (STY); Oxidation (M)
SASTS(+79.97)PTSSVHGTPTHQAK	XP_026120694.1:XP_026120687.1:XP_026120709.1:XP_026120703.1	13.58	3.14	1.1	7508600	0	5796000	6843600	1447000	5497400	4699700	11512000	14247000	6977900	7991500	12876000	5726900	19379000	3179600	6454600	Phosphorylation (STY)
QQQQQLS(+79.97)PGHQESAIISELEK	XP_026090072.1:XP_026090069.1:XP_026090070.1:XP_026090071.1	14.31	3.14	1	2390300	3072100	1824800	4348800	3858100	1327700	4293400	1635700	1660500	3634700	1908300	1254500	4421100	910570	658840	1045100	Phosphorylation (STY)
VESGYFS(+79.97)LEKPKPEEDKER	XP_026114116.1:XP_026114117.1:XP_026114115.1:XP_026114118.1	16.53	3.14	0.9	2931000	3404200	3652300	3477600	2772700	3342600	2721500	1591900	2292000	2594800	2444100	2634900	3302200	3097100	2848900	3787500	Phosphorylation (STY)
GILGSHGKEDDDSLYS(+79.97)PLLS(+79.97)PVLDDSTVSQLC(+57.02)EMGFPLEAC(+57.02)R	XP_026084479.1:XP_026084478.1:XP_026084482.1	9.23	3.13	3	3799600	0	0	0	15282000	0	5232800	0	2330100	163290	14258000	788600	0	0	14660000	4279700	Phosphorylation (STY); Carbamidomethylation
LTYHSSSFEEDS(+79.97)KTTTDVYK	XP_026126486.1:XP_026126484.1:XP_026126485.1:XP_026126483.1	12.96	3.13	1.5	2476000	4490500	1019200	3316400	2109900	1979200	3241400	1671900	4587400	3215200	3114000	232740	3115500	254950	2420900	2370100	Phosphorylation (STY)
RLEVLPMS(+79.97)PEPSSEDDQYGEIQEQK		14.91	3.13	2.8	2679700	2832500	1878300	3181100	2148800	2555900	4497100	1470900	4287100	2789000	3917600	1640500	2894900	1541000	2136900	2424500	Phosphorylation (STY)
DIGS(+79.97)PTDSRLPDSYISSR	XP_026143045.1:XP_026143043.1:XP_026143047.1	11.6	3.12	0.8	1734700	0	3083800	3614800	3682500	0	0	0	0	4184400	4015400	0	3818800	705950	992630	1922700	Phosphorylation (STY)
NTPTFKS(+79.97)FEEK		13.34	3.12	0.5	28044000	22675000	13232000	22656000	11614000	33539000	15411000	14711000	34980000	19199000	22152000	63495000	18187000	72060000	36078000	20667000	Phosphorylation (STY)
SLVMTAYSPLGS(+79.97)PDR	XP_026121151.1:XP_026121152.1:XP_026121150.1	3.47	3.12	4.4	284540	100130	19563	265690	102960	70673	161300	60223	1009900	0	759760	0	750500	650450	0	316940	Phosphorylation (STY)
S(+79.97)VDQHANEIWTSFK	XP_026082322.1	21.25	3.12	1.7	9977200	14993000	6892900	11270000	6052500	7580600	9025800	4121800	12164000	9869200	8765800	8989500	12541000	15852000	12714000	8824100	Phosphorylation (STY)
DLFLPLSLEDDDS(+79.97)QGESM(+15.99)	XP_026110587.1	10.89	3.12	2.2	922860	1468200	995070	439940	1181400	737590	1552000	421070	720600	2552000	806000	460280	811460	401740	573880	721560	Phosphorylation (STY); Oxidation (M)
RLT(+79.97)GHHETSNIHEFSAGVANR		17.44	3.12	0.9	34205000	61399000	33832000	13176000	9678000	16918000	28612000	21564000	47047000	61520000	54602000	72965000	16596000	21960000	25019000	28185000	Phosphorylation (STY)
SHNFSSNDPFSST(+79.97)SPKPK	XP_026091579.1:XP_026091578.1:XP_026091577.1:XP_026091582.1:XP_026091580.1	29.92	3.12	0.4	11757000	12451000	12973000	12928000	8255200	10216000	11464000	10401000	14961000	13427000	14896000	12869000	8978800	12908000	9974500	9655800	Phosphorylation (STY)
STS(+79.97)QGSIGSPIYSR	XP_026108347.1:XP_026108346.1:XP_026108344.1:XP_026098460.1:XP_026098451.1:XP_026098450.1:XP_026098465.1:XP_026098464.1:XP_026108343.1:XP_026098462.1:XP_026098459.1:XP_026098458.1:XP_026098455.1:XP_026098452.1:XP_026098453.1:XP_026098448.1:XP_026098447.1:XP_026098463.1:XP_026098461.1:XP_026098457.1:XP_026098456.1:XP_026098449.1	15.3	3.12	1	3277900	3960100	2953300	4411200	1180100	1953900	3495500	1837500	6046800	2316400	2574100	3239800	3115000	6795400	2655400	2633500	Phosphorylation (STY)
IDS(+79.97)TEVIYQPR	XP_026132024.1:XP_026060999.1:XP_026061161.1	15.62	3.11	0.5	2409600	1649500	0	3695000	1669000	0	3358800	1570300	4789900	2032300	2981700	2820000	2715900	4941000	1753600	2166800	Phosphorylation (STY)
S(+42.01)DS(+79.97)EKQTVSFK	XP_026121829.1:XP_026121833.1	17.54	3.11	0.5	18964000	15733000	24587000	38246000	19484000	14141000	22152000	14987000	19975000	17294000	26588000	9379600	20743000	7004000	13003000	21139000	Acetylation (Protein N-term); Phosphorylation (STY)
AAYADLLTPLISKLS(+79.97)PYPAS(+79.97)PLR	XP_026136794.1	22.84	3.1	1.6	1293200	1373700	655710	1916300	1011700	1538200	1385000	221860	1546800	1943100	868660	1853400	1524300	498850	1984300	1075800	Phosphorylation (STY)
SAS(+79.97)PGGESDSTLPK	XP_026125989.1:XP_026125441.1:XP_026125440.1:XP_026125988.1	27.56	3.1	0.5	5073700	2620700	4996200	7331900	4513800	4295600	4927300	3857400	4812300	5272600	6492000	7362300	4315600	5487600	4043600	5776500	Phosphorylation (STY)
GYEDYLQS(+79.97)PLQPLMDNLESQTYEVFEKDPIK	XP_026145574.1:XP_026060814.1	4.88	3.09	3.6	338060	0	0	0	1425600	0	462580	0	1095700	0	1762500	0	0	0	0	324480	Phosphorylation (STY)
SMS(+79.97)LDSPAPFSAR	XP_026142704.1:XP_026142703.1:XP_026142702.1:XP_026086144.1:XP_026086143.1:XP_026086142.1	32.5	3.08	0.8	7182900	9888200	4039000	11111000	5440900	6560900	8479700	3438100	10004000	4351300	6317700	5812900	9906800	8005400	8177400	6211500	Phosphorylation (STY)
LPEFRPEEVLPSPTLQSLATS(+79.97)PR	XP_026084513.1	10.56	3.08	2.1	1525400	436850	510510	2345800	1261700	1940500	2532900	128560	1354500	1388300	702920	1538000	3433600	868120	2699100	1739800	Phosphorylation (STY)
S(+79.97)FGNPFEC(+57.02)PSR		17.64	3.08	0.5	6118300	5366000	1384700	6996400	3330000	7885500	5529500	3284100	14358000	4519400	7472100	6212800	6244900	8439200	5640200	5111300	Phosphorylation (STY); Carbamidomethylation
AGS(+79.97)LHKHELAEAMEVEQEGLVEHQPLEQDDLNFEK		17.8	3.08	0.8	2098400000	2878200000	1394400000	1803700000	1616900000	1045600000	2618700000	933450000	3726200000	3757800000	1354700000	1673900000	2966700000	1803400000	2154200000	1747900000	Phosphorylation (STY)
TAS(+79.97)GSLDIEVIPVTIEK	XP_026118165.1	27.58	3.08	0.8	3810200	4556500	2111100	4191200	4865400	3067300	5656800	1265100	5003700	3708100	4783400	2936500	4576300	1346600	5953200	3132200	Phosphorylation (STY)
RT(+79.97)S(+79.97)SIADEGTYTLDSIIR		4.48	3.07	1.8	252100	814440	213760	345300	434110	282080	142130	0	73540	183230	80876	292890	143240	122570	244230	409060	Phosphorylation (STY)
STS(+79.97)KEFGHNAESPVTPTGK		37.23	3.07	0.6	22012000	18602000	29297000	24352000	14813000	21193000	18665000	15748000	22424000	23718000	22082000	29555000	16212000	27336000	20701000	25484000	Phosphorylation (STY)
M(+15.99)ETPQS(+79.97)ASPVKITVTTESQPVK	XP_026133733.1:XP_026134045.1:XP_026134044.1	42.45	3.07	0.5	14568000	17810000	11468000	9438600	18394000	12565000	18043000	7776300	10912000	30312000	19196000	11439000	14690000	9712300	11487000	15277000	Oxidation (M); Phosphorylation (STY)
LNIAGAGS(+79.97)PLR	XP_026062058.1	9.33	3.07	1.9	969920	1017200	520140	1649800	861360	1457400	688610	0	902980	265900	0	1297700	1843700	1343800	1540700	1159600	Phosphorylation (STY)
VTINDAAHMPHDYS(+79.97)TTPGGTLFSTT(+79.97)PGGTR	XP_026052063.1:XP_026052040.1:XP_026052062.1:XP_026052039.1	8.21	3.07	1.5	632740	0	0	0	464590	832720	0	0	676300	756630	0	1983900	0	2003500	2014000	759530	Phosphorylation (STY)
IC(+57.02)C(+57.02)NDGVVPNSLGLHSLQPSPVAPDSQAQS(+79.97)PTQLLYR	XP_026130864.1:XP_026130863.1	5.04	3.06	1.8	1629600	1669100	0	0	242710	173740	0	510860	3384300	4078600	0	3091700	2936300	2601200	5364900	390030	Carbamidomethylation; Phosphorylation (STY)
KLS(+79.97)ALGVKPGLYR	XP_026082407.1:XP_026082406.1	26.39	3.06	0.5	1926100	1623900	1771000	1933300	1310600	1008500	2203300	1208200	2218000	1591400	1276800	2120200	3307000	3527100	1965300	1826800	Phosphorylation (STY)
SSS(+79.97)QSGSSGAETSGAHATAFR	XP_026076982.1:XP_026095602.1:XP_026095601.1:XP_026076974.1	15.12	3.05	1.7	1400400	1979100	1925600	3402500	90822	636310	573590	582170	2223400	1019800	893520	1854500	672240	3184600	1075300	893050	Phosphorylation (STY)
MLSEGS(+79.97)IC(+57.02)EMNLESELFTLQDSNAK	XP_026132971.1:XP_026132949.1:XP_026132960.1	13.38	3.05	1.7	1333400	0	147170	1351300	2465400	1222800	1841300	653440	1103800	367810	1625400	1044400	2854400	0	3625300	1698400	Phosphorylation (STY); Carbamidomethylation
APS(+79.97)PGNIVHYSK		12	3.04	1.4	749110	404880	303010	1191200	249720	48002	844300	867340	1289100	770970	693090	1101300	695780	1536000	591000	650990	Phosphorylation (STY)
NIS(+79.97)FDGKPVTPTSWTGGFSEILSLRDQLK		11.96	3.04	2.4	11990000	1070200	1170700	7804700	35724000	1812800	21733000	3648600	6670700	0	42888000	850130	3532600	333030	34910000	17702000	Phosphorylation (STY)
SLYNS(+79.97)IKNEK		5.7	3.04	1.1	1662300	3167200	391460	1124400	246850	55293	966960	558900	5207200	815070	34862	1325200	801320	9084600	701080	453740	Phosphorylation (STY)
LPPINQFS(+79.97)IESDS(+79.97)DLSETAELIEEYEVFDPSRPRPK	XP_026062610.1:XP_026062609.1:XP_026052841.1	3.54	3.04	2.8	718860	0	0	0	5203300	0	1293600	0	0	0	1832800	0	0	0	315250	2137900	Phosphorylation (STY)
DGSS(+79.97)PIVMQPSSATETTQLK	XP_026055347.1	14	3.04	1.4	3199700	2821600	868700	2940600	1466200	3805200	2785800	931110	6301600	1870300	3241300	6151600	2909600	4681700	4294500	2925300	Phosphorylation (STY)
LRS(+79.97)PVDLSR	XP_026057447.1:XP_026057446.1:XP_026057452.1:XP_026057450.1:XP_026057449.1	20.78	3.04	0.8	4455100	2867600	3545000	7245100	0	8513200	6998500	0	5254200	4185100	5480200	5325600	4594700	4825300	4004600	3987100	Phosphorylation (STY)
FVQDHFDHNIS(+79.97)PTIGASFLTK	XP_026100390.1:XP_026107337.1:XP_026107338.1:XP_026134250.1	20.15	3.04	1.1	6897500	6650400	3297900	7316000	6976000	8966400	6730200	7077100	7792600	4106400	5411800	7122300	8348500	8196600	7988500	7481900	Phosphorylation (STY)
AGFQTEDFSLYAC(+57.02)AS(+79.97)PKT(+79.97)PIQAGGYGEFSAFK	XP_026064890.1	11.34	3.03	1.3	2044600	0	0	0	8288400	0	3500000	0	3311200	0	8061200	0	0	0	5060400	2448400	Carbamidomethylation; Phosphorylation (STY)
SQS(+79.97)LILLSEVLPEQDGTPTQVKK	XP_026143340.1:XP_026143338.1:XP_026143337.1	3.5	3.03	0.9	303940	0	1752400	380890	0	0	285940	0	0	0	120220	0	1369200	0	49857	600690	Phosphorylation (STY)
GIS(+79.97)ALLLNQEDPEGQLSAEEEEAR	XP_026137452.1	15.45	3.02	1.7	8599100	9257300	4934100	11750000	6328900	6673400	9984600	3063000	11809000	9193600	7907000	10213000	14205000	5361500	12074000	6231000	Phosphorylation (STY)
IS(+79.97)S(+79.97)GSNPFLDITHDPNAAVYK	XP_026074932.1:XP_026074935.1:XP_026074936.1:XP_026074934.1	19.16	3.02	1.1	4075900	5601400	2224700	4010800	1229800	4252900	3279300	1242900	6536300	5590500	2879400	7605900	3647000	5497000	4249000	3292000	Phosphorylation (STY)
T(+79.97)SPAKQPAQPVR		28.98	3.01	1.3	9308700	2819800	16099000	17978000	10191000	393110	12759000	9431500	7985300	11752000	213400	77084	12283000	9643500	12806000	15198000	Phosphorylation (STY)
RS(+79.97)SDEEEEEEEEFNLPAR		28.06	3.01	0.5	5423000	5751200	4605700	5706600	3757900	5090000	6318000	3280300	6163800	6183500	6980500	5676500	5950800	4837500	4868900	6174700	Phosphorylation (STY)
RPAS(+79.97)PDESGAAQWESADLGTDERK	XP_026143500.1	18.77	3.01	1	17112000	22569000	23055000	28122000	0	17185000	23293000	2092300	20744000	22009000	32895000	12605000	4038600	9168900	18354000	20543000	Phosphorylation (STY)
NVYDWS(+79.97)SEEEETDGR	XP_026133861.1:XP_026079452.1	9.27	3	1.7	1123500	793520	59111	735260	502180	1724400	1090900	971500	243450	1284800	1655100	1355100	1285800	2407900	1154900	1588300	Phosphorylation (STY)
TAS(+79.97)EGDEDITLKR	XP_026135677.1:XP_026135675.1:XP_026135674.1	2.56	3	3.4	426340	1116800	0	1955200	0	0	211950	60162	0	590190	0	0	886620	0	0	1574100	Phosphorylation (STY)
RVS(+79.97)LDSSLSHPDK	XP_026056355.1:XP_026056352.1:XP_026056353.1	12.16	2.99	3.6	1537700	1553600	379810	2192700	195860	196770	1497700	234040	3815300	1486700	1615500	2729700	1270500	3167300	1458700	1271800	Phosphorylation (STY)
NLHQSGFTLS(+79.97)GTQMDDHIPR	XP_026107781.1:XP_026119915.1:XP_026107782.1:XP_026119916.1:XP_026078086.1:XP_026078087.1	4.99	2.99	1.3	620920	0	452970	0	296480	305300	660550	517600	0	0	2292400	626820	890740	2284900	0	986150	Phosphorylation (STY)
ALS(+79.97)LSQEQMETVK	XP_026143625.1:XP_026062024.1	10.78	2.99	1.3	1616200	1614200	555300	1566500	713050	1449800	1254200	565120	4701200	583050	1628100	2836900	1494800	1868000	2348000	1064300	Phosphorylation (STY)
TQNS(+79.97)EEESPLS(+79.97)PVGKPMGIGR		29.65	2.98	0.5	13638000	15717000	15621000	19307000	11428000	10618000	14257000	4478800	13588000	14660000	14635000	14139000	18378000	7769700	14394000	15585000	Phosphorylation (STY)
AVSQQTS(+79.97)FDLSGPHNLSGR	XP_026123789.1:XP_026123787.1:XP_026123788.1:XP_026123791.1	23.82	2.98	1	9826000	13647000	6336400	10628000	7376700	7508500	10797000	5783900	15146000	8501700	11009000	9159500	10735000	12506000	9119400	9136000	Phosphorylation (STY)
GYLIPS(+79.97)PLPTR	XP_026057944.1:XP_026057952.1	7.52	2.97	2.2	1334500	529100	86990	602350	167780	2383500	1622600	116920	1900200	1088200	1029500	2981600	2459100	1993100	2477300	580050	Phosphorylation (STY)
EYLHSAGTIS(+79.97)PTSSLEEDKC(+57.02)FK		21.89	2.97	0.5	62702000	57536000	27422000	59961000	61168000	78756000	87193000	47254000	75320000	50397000	76298000	51151000	90053000	43882000	64717000	69421000	Phosphorylation (STY); Carbamidomethylation
GETS(+79.97)LSPQHLELQPVPHTR	XP_026146797.1:XP_026146793.1:XP_026146795.1:XP_026146796.1:XP_026146794.1	17.64	2.97	1.4	3754900	4785100	2014200	2862100	3312100	4175600	4477700	685870	6369300	6331900	4952100	3353400	3453700	3443500	3802500	2304200	Phosphorylation (STY)
IS(+79.97)PPHWAGPAAQEM(+15.99)SYYTK	XP_026123287.1:XP_026123276.1	2.58	2.97	2.6	224420	431700	8155.3	31813	0	144660	133860	0	175410	1720400	144150	83413	89609	110130	209170	83867	Phosphorylation (STY); Oxidation (M)
TTS(+79.97)LPERDILQR	XP_026117268.1:XP_026117267.1	3.78	2.97	1.1	239510	530290	324270	679930	341920	405880	420680	62722	259370	0	237850	0	0	37638	94322	197700	Phosphorylation (STY)
VLNT(+79.97)GSDVEEALADALINSALK	XP_026087435.1	12.78	2.96	1.1	254840	220440	71700	163550	381910	174880	415870	23566	262970	219400	136840	257660	455930	19565	705140	313110	Phosphorylation (STY)
S(+79.97)TGQLNLGSGSFLHVHYSHTR	XP_026089385.1	8.15	2.96	1.4	658180	269750	292840	649900	62437	393410	798360	998710	1373800	368220	919430	345400	743730	1234400	767230	654960	Phosphorylation (STY)
VVM(+15.99)PPRPPAQPSVPPPVS(+79.97)PK	XP_026130563.1:XP_026130564.1	4.03	2.96	2	1604000	7327200	260370	131770	873060	852600	837320	130900	2986000	6702500	897300	928110	433690	240150	978500	481070	Oxidation (M); Phosphorylation (STY)
GFS(+79.97)YFGEEASS	XP_026132162.1	3.32	2.96	1.5	577510	534750	0	94152	0	64685	78483	0	2483000	23141	41587	1068500	88609	3615700	570030	0	Phosphorylation (STY)
FSVEQEILQS(+79.97)PREDK	XP_026055997.1	15.62	2.94	1.1	14553000	16786000	7561200	20785000	17626000	14560000	19872000	11126000	15775000	13731000	17689000	7415600	21162000	9441700	10742000	14027000	Phosphorylation (STY)
SYS(+79.97)EEDGDAGSSQNAPVLM(+15.99)K	XP_026071510.1:XP_026071508.1	12.73	2.94	1.5	1687000	1930600	1745400	1770800	905370	965780	1885300	786020	2089800	4754300	1951200	1053900	897120	1625300	1285400	1658000	Phosphorylation (STY); Oxidation (M)
T(+79.97)FC(+57.02)GTPDYIAPEIIAYQPYGR		4.72	2.94	1.8	1683400	2794400	69981	636550	174230	498960	287130	0	11661000	596180	226100	952540	617900	5778500	787390	170700	Phosphorylation (STY); Carbamidomethylation
EAS(+79.97)PIDEAVPVSQM(+15.99)GK	XP_026104595.1	8.89	2.94	1.1	3044900	2022300	1605000	1506600	1289600	3399100	2086100	898500	5607500	10439000	2585700	3423900	1577600	4444800	2072700	2715100	Phosphorylation (STY); Oxidation (M)
LSLGGERLDFS(+79.97)ADSLLK	XP_026064360.1:XP_026064350.1	19.65	2.94	0.7	14375000	15265000	8006900	19006000	25075000	4045200	38849000	10047000	7727000	9567100	19198000	19839	31687000	0	12412000	14722000	Phosphorylation (STY)
S(+79.97)LGPDDEEPYDLEPDYSTANR		2.78	2.94	0.6	239860	0	0	0	0	151780	0	0	454260	0	0	1452000	0	1341500	198460	0	Phosphorylation (STY)
GLPS(+79.97)NNSLDFLDEEFELLQSQGAFGDDSHR	XP_026106494.1:XP_026106495.1:XP_026106493.1:XP_026106492.1:XP_026082988.1	18.76	2.93	1.1	5009700	3009300	1176000	3242000	10724000	1771300	8077600	1726700	9161800	2268500	7675100	3578300	5014900	478720	11245000	5996600	Phosphorylation (STY)
SAGT(+79.97)FEEVEKPSAAYQK	XP_026143905.1:XP_026143904.1:XP_026143906.1	9.21	2.93	1.5	14078000	14404000	5645500	15315000	6074000	8381800	12620000	7592000	21419000	7989700	8132500	27137000	13031000	39345000	14744000	9340000	Phosphorylation (STY)
FILGKNPS(+79.97)EAPSPM(+15.99)PSHR		14.88	2.92	1	3681200	14889000	2839300	1550400	1586000	86365	3900100	2145700	6040900	7332400	1356200	588730	2400400	7715400	1958800	827810	Phosphorylation (STY); Oxidation (M)
KLPLDLS(+79.97)PLATPVVR	XP_026128440.1	12.32	2.91	1	866730	589430	255790	697770	962070	1498100	760920	485740	710870	548380	586630	1412700	1557000	834150	1423900	677560	Phosphorylation (STY)
QDYQEILDS(+79.97)PIK	XP_026093981.1:XP_026056633.1:XP_026093423.1	28.7	2.91	0.3	21895000	22187000	5325000	35846000	30492000	19095000	38652000	24741000	18374000	17879000	17131000	14315000	41275000	14416000	13789000	14914000	Phosphorylation (STY)
KLTPGHELQPLALIDARPC(+57.02)S(+79.97)R		25.11	2.91	0.7	74283000	48468000	73617000	127460000	8132800	22110000	78818000	81809000	100260000	26558000	7965400	119170000	147790000	101480000	116600000	54028000	Carbamidomethylation; Phosphorylation (STY)
S(+42.01)KGPAVGIDLGTT(+79.97)YSC(+57.02)VGVFQHGK	XP_026129575.1	3.26	2.91	2.3	527640	599050	0	0	17031	66001	0	736410	2788500	916230	0	413550	39334	0	2338500	0	Acetylation (Protein N-term); Phosphorylation (STY); Carbamidomethylation
LELKPIDKSPES(+79.97)NPVMTDTPIPR	XP_026071668.1:XP_026071666.1:XP_026071664.1:XP_026071661.1:XP_026071660.1:XP_026071669.1:XP_026071667.1:XP_026071665.1:XP_026071663.1:XP_026071662.1	23.31	2.91	1.2	5108100	5081100	3342200	6172700	5485600	5644300	5764700	2332700	5881300	4050900	5538100	5394100	7350500	3545200	5528000	5510700	Phosphorylation (STY)
KES(+79.97)AAPEGDVPMR	XP_026112112.1	13.81	2.9	0.6	10365000	11478000	3572700	12877000	2913600	2453400	9022000	5149300	31048000	6007600	5639200	10151000	7492200	36734000	4805200	6129900	Phosphorylation (STY)
RFS(+79.97)FSMK	XP_026129732.1:XP_026129727.1:XP_026129721.1:XP_026129720.1:XP_026129719.1:XP_026129728.1	14.44	2.9	0.6	4144100	3351100	2035300	4944700	2353300	2856400	4546600	3616400	8337700	1930000	4067000	4677300	5002300	7343300	4169200	2930500	Phosphorylation (STY)
SPPVAESPVSPPEGPPT(+79.97)TRSPPTHLLVR	XP_026089021.1:XP_026089018.1:XP_026089019.1:XP_026089017.1:XP_026089020.1	5.61	2.9	1.8	986140	1330000	0	226670	1436800	0	1485900	460630	547130	1406400	1718100	0	3607500	0	0	2573000	Phosphorylation (STY)
S(+79.97)DST(+79.97)TSQEDFSLTLLDASLPPEAEPELR	XP_026058396.1	16.51	2.9	1.4	1183100	1439500	1055600	1051100	2435800	448080	2009400	0	0	1942300	1457100	1203800	1611500	0	1799800	1292400	Phosphorylation (STY)
KQDSDVSLS(+79.97)PSDQSAVNVSVPSVSLLDPIVQQFAVTK	XP_026131113.1	9.26	2.9	2.4	1699300	1056300	615240	1485900	2716600	753010	3669800	0	2351800	160250	2065300	2440000	1703100	0	4282300	2189300	Phosphorylation (STY)
S(+79.97)M(+15.99)ENLLDITVK	XP_026119092.1:XP_026119084.1:XP_026119078.1:XP_026119066.1:XP_026119058.1:XP_026119052.1	4.98	2.9	2.3	350930	1404700	51361	0	231330	39335	358800	0	292710	2046300	0	576440	95993	166950	0	0	Phosphorylation (STY); Oxidation (M)
SGS(+79.97)ILELIAGGS(+79.97)TC(+57.02)SPLLLR		20.91	2.89	0.7	1361800	2269300	525940	1584400	1326600	432930	1900700	266260	2619700	1671600	1220500	1367000	1608200	384890	2142600	1106300	Phosphorylation (STY); Carbamidomethylation
IGS(+79.97)IDNIKYQPK	XP_026127249.1:XP_026127247.1:XP_026127246.1:XP_026127245.1	25.32	2.89	0.6	22091000	26369000	34663000	30578000	22314000	19062000	21450000	17367000	10586000	12332000	20978000	20382000	23776000	20922000	23039000	27545000	Phosphorylation (STY)
VVPSLEQHSLVSQAS(+79.97)PDQPEAVPK	XP_026069654.1:XP_026069655.1	21.34	2.89	1.3	3501500	3614400	2651200	3683500	3095300	2835100	4283600	962600	3852900	4068300	3798300	3573600	4751300	2963600	5063300	3325300	Phosphorylation (STY)
FRNS(+79.97)IEGLNQEIER	XP_026114966.1:XP_026069895.1	16.15	2.89	0.9	1658000	1886000	1520200	1810200	1339700	1152700	2307500	1306200	2394600	1298000	2195100	0	2343200	1957900	1741900	1616400	Phosphorylation (STY)
KPRPVRPC(+57.02)S(+79.97)PITNPTLPLK	XP_026103941.1:XP_026103940.1:XP_026103936.1:XP_026103938.1:XP_026103939.1:XP_026103937.1:XP_026136658.1:XP_026136657.1:XP_026136655.1:XP_026136653.1:XP_026136654.1:XP_026136656.1	19.8	2.89	0.9	3281800	4859000	3147900	3883200	3002900	3406600	3329800	1253900	2978700	4459800	3273500	3063100	3276500	2055500	4080800	3156200	Carbamidomethylation; Phosphorylation (STY)
HSHMSS(+79.97)S(+79.97)GSINMLESPQLATLADDVTAALAK		16.51	2.89	1.5	12490000	10787000	4893000	18511000	23296000	2113700	21199000	10351000	6688800	8654500	6302600	2206500	54486000	963250	3109000	13792000	Phosphorylation (STY)
TLSDYNIQKES(+79.97)TLHLVLR	XP_026112059.1:XP_026112060.1:XP_026070223.1	8.34	2.89	1.7	1918500	1869300	0	0	0	0	1945200	753800	11166000	1600200	3881200	1168900	681250	2675300	1938800	1097600	Phosphorylation (STY)
GGS(+79.97)PSRHS(+79.97)ISEWR		5.55	2.89	1.1	491930	1547500	730330	672490	0	0	383930	0	1444900	778200	0	156590	285790	1107800	228110	43332	Phosphorylation (STY)
RVS(+79.97)VC(+57.02)AEAFNPDDDEEDSEPR		23.7	2.89	0.8	71437000	110200000	49867000	59267000	77747000	83886000	66955000	27372000	107280000	48216000	112240000	52160000	52380000	92285000	47460000	84242000	Phosphorylation (STY); Carbamidomethylation
KLHFS(+79.97)VYDFDR	XP_026063121.1:XP_026063122.1:XP_026063120.1	12.62	2.88	0.7	1059000	1027900	240940	728660	1155900	822010	936170	921390	2365700	681380	1422800	367960	748780	2449900	537010	1478000	Phosphorylation (STY)
LSSTSLGS(+79.97)ASSIQAAVR		8.21	2.88	4	539030	0	254260	574680	443770	192050	1107300	677540	1329400	520860	903140	524010	716110	842430	0	0	Phosphorylation (STY)
RIQS(+79.97)DVTHSAMFGVPVSQSTQQLQEATAEASLNK	XP_026075949.1	11.8	2.88	2.3	6059200	7603400	6286800	11460000	3502700	3684100	5847200	912110	8305300	6420100	2436200	7070300	9564200	11460000	2475300	3859800	Phosphorylation (STY)
DLHESSFSLS(+79.97)GAQIDDNVPKR	XP_026121621.1:XP_026121622.1:XP_026108516.1	9.84	2.88	1.6	2006800	6973600	2533500	2766100	0	0	921440	714790	3934100	2293500	1173400	1439100	2389400	3397500	1565300	0	Phosphorylation (STY)
KES(+79.97)LLSYLTGSIHSLHNLLEATPHR	XP_026104745.1	4.86	2.87	1.4	809630	0	0	116810	5368400	1542600	425370	1239900	585820	0	1433700	0	83241	0	1348500	0	Phosphorylation (STY)
ARS(+79.97)PDVIS(+79.97)SASTAMSQDIPEIASETLQR	XP_026086591.1:XP_026086589.1:XP_026143363.1:XP_026143362.1	3.37	2.87	3.5	196110	852880	0	604630	157330	0	339700	0	215860	456330	0	0	101680	129980	83315	0	Phosphorylation (STY)
YSDVETPPSATGYSYAEDSDSGVRS(+79.97)PLK	XP_026108617.1:XP_026108616.1:XP_026108615.1:XP_026108614.1:XP_026108612.1:XP_026108618.1:XP_026108613.1	34.93	2.87	0.8	10760000	12158000	4311900	12316000	8223300	13512000	13189000	4952000	12752000	9285700	12760000	11516000	15141000	10221000	11055000	10012000	Phosphorylation (STY)
S(+79.97)LGS(+79.97)PSHLSWDDPFYDIAR	XP_026071015.1	8.34	2.87	2.6	2175700	1648300	731180	1049800	274430	2939200	745520	115480	3382200	2536000	1099900	10753000	558000	2257800	3256800	1288100	Phosphorylation (STY)
DKPMYDEIFYTLS(+79.97)PVNGK	XP_026070440.1:XP_026070439.1:XP_026146053.1	3.28	2.87	3.2	330780	359910	34683	0	0	7929.4	31543	114740	1059600	833950	0	252280	0	866300	1400800	0	Phosphorylation (STY)
VMITPHFS(+79.97)PR	XP_026071494.1	10.17	2.87	1.5	1022500	549530	23320	1158400	1010700	1331500	2296000	704830	1525800	0	1584300	0	1550700	1098500	1344400	1159300	Phosphorylation (STY)
KS(+79.97)FASLFSD		11.64	2.87	0.8	1331200	1589700	719180	1749900	306190	287120	1221400	430750	2909700	1444400	570680	1518200	1673900	3931900	946600	667690	Phosphorylation (STY)
S(+79.97)PVPEDATALFGPPLETAFDEQK	XP_026120629.1:XP_026120627.1	3.36	2.87	3.9	257340	75465	0	0	0	676710	66529	0	264860	285180	49090	2034200	0	31914	376110	0	Phosphorylation (STY)
NRNS(+79.97)DVIPYDFNR	XP_026053965.1:XP_026053964.1:XP_026053963.1:XP_026053962.1:XP_026053961.1	24.2	2.87	0.5	36874000	51998000	33861000	49585000	25317000	34421000	46765000	25262000	47200000	37371000	33795000	28899000	30719000	40750000	40102000	27067000	Phosphorylation (STY)
LHGTGAEPGTGTISPSES(+79.97)SQYVQC(+57.02)VAGC(+57.02)LQLMLR	XP_026142635.1	3.74	2.87	2.4	367040	0	0	296260	876720	86620	903450	0	1675400	0	1114100	0	0	0	390270	162820	Phosphorylation (STY); Carbamidomethylation
QIS(+79.97)QDVKLEPEILLR		16.99	2.86	0.5	226530000	259800000	135260000	362280000	371710000	144020000	383920000	208930000	183460000	252340000	171980000	60007000	476580000	50418000	166290000	170970000	Phosphorylation (STY)
RMT(+79.97)IPGEEELGVVLVVPPPPQPR	XP_026127362.1	5.91	2.86	1.6	463010	365790	0	623920	52593	0	1045400	0	1573200	0	0	251290	1811700	677210	527440	16611	Phosphorylation (STY)
AVSQQT(+79.97)SVDISSTTSPHSK	XP_026123789.1:XP_026123787.1:XP_026123788.1:XP_026123791.1	19.56	2.85	0.5	5260800	5185100	4158900	7074500	3116200	4196300	5017700	4362000	7418300	4908800	6057600	6635900	3955500	7467800	4649600	4708200	Phosphorylation (STY)
S(+79.97)QSLILLSDVLPEQDGTATQANK	XP_026086612.1	8.8	2.85	2.6	1636700	142860	1859600	1974500	659670	63261	1438800	458640	3184900	3833600	374570	1545200	3148700	3953800	1254400	658550	Phosphorylation (STY)
LS(+79.97)PGLLSQIPEEVR	XP_026086034.1:XP_026086033.1:XP_026086032.1	4.77	2.85	3.4	766850	516320	0	332580	0	1424700	0	0	1374900	333360	63603	3598800	0	2202600	1655900	0	Phosphorylation (STY)
RLSQSS(+79.97)LESATSPSC(+57.02)T	XP_026144801.1	8.45	2.84	1.2	1606900	1009500	568120	2101900	348850	812210	1936100	1795100	2884200	1696400	2775300	1996500	1367700	2120900	1281400	1409400	Phosphorylation (STY); Carbamidomethylation
SLILTSTS(+79.97)PTLPRPHSPLPGHIGS(+79.97)SPLDSPR		9.15	2.84	2	3141800	3088000	2275900	3366100	1959000	1785600	4081900	352840	5565200	9388500	4149700	3022800	3321000	1540800	433670	2795700	Phosphorylation (STY)
S(+79.97)LQQLAEDR		10.53	2.84	1.1	2691400	2742700	1761800	2940200	501150	0	1995100	1131800	7521200	2618500	1140700	3533100	1648900	10006000	1548800	1282200	Phosphorylation (STY)
S(+79.97)MSIESGSSDSPPSVK		21.62	2.84	0.6	4775800	3603500	3398700	6887100	2912500	4810000	5086700	3372900	6513800	2411400	5938000	5584100	4693800	6845200	4395900	5184100	Phosphorylation (STY)
LRPSKS(+79.97)IDEGM(+15.99)FSGDTFIHHTR		2.85	2.84	2.2	282350	1691000	0	160970	134620	0	422100	0	322530	1184700	0	0	127340	101530	90465	0	Phosphorylation (STY); Oxidation (M)
S(+42.01)DKPNLEEVTS(+79.97)FDK	XP_026073170.1	6.9	2.84	0.5	29922000	50635000	24662000	31055000	14516000	46192000	10792000	4481100	28344000	18176000	14056000	76315000	16121000	66214000	30505000	16764000	Acetylation (Protein N-term); Phosphorylation (STY)
S(+79.97)PHKLEFC(+57.02)VYLK	XP_026131396.1:XP_026131395.1	10.9	2.84	1.3	792960	195280	0	474160	386300	1457700	746640	0	2706200	39309	1370400	787670	633830	482110	2083300	531430	Phosphorylation (STY); Carbamidomethylation
TLSDVEDQKELPS(+79.97)PVNPELR	XP_026096890.1:XP_026096888.1:XP_026096887.1:XP_026096886.1:XP_026096885.1:XP_026096884.1:XP_026096882.1:XP_026096883.1:XP_026096881.1:XP_026096880.1:XP_026096879.1:XP_026096878.1:XP_026096877.1	16.06	2.84	0.9	4937300	5634100	2800900	6542100	4690500	4986900	7540900	2996200	5713800	4710200	6397900	1410300	8018500	3161200	4016700	5439400	Phosphorylation (STY)
INDLEGGQM(+15.99)DVS(+79.97)PGQTTDEPVHPVNIPR	XP_026143603.1:XP_026143596.1:XP_026143607.1	12.46	2.83	1.3	3556500	8682900	2331400	1987200	2246800	1813800	2474100	1346400	3751200	12428000	2972600	2212500	2812400	2607800	3552500	2128400	Oxidation (M); Phosphorylation (STY)
NQPLITEPS(+79.97)YEDPALEKK	XP_026099100.1:XP_026099095.1	32.31	2.83	1	21669000	29997000	13575000	28212000	19874000	25347000	23228000	9850000	25706000	21020000	21753000	17538000	26542000	20020000	19526000	22855000	Phosphorylation (STY)
KAPLAIMES(+79.97)LSDAESVYSLDSR		11.87	2.83	1.5	1014600	855470	609590	1475600	1528400	967680	1357200	343670	654250	931960	314360	1188600	2224800	289440	1725200	752100	Phosphorylation (STY)
LQLIAMQPMLPLPLAS(+79.97)PTANDR	XP_026086514.1:XP_026086515.1:XP_026086513.1	26.25	2.82	1.1	1227400	954270	200090	2409000	468210	713030	2301300	0	1949800	1034000	845690	1046700	2201700	835290	2671600	781090	Phosphorylation (STY)
GANPVFSKS(+79.97)MENLLDITVK	XP_026119092.1:XP_026119084.1:XP_026119078.1:XP_026119066.1:XP_026119058.1:XP_026119052.1	11.23	2.82	1.4	4884300	7263700	7019700	10084000	7648600	725870	11728000	4601200	2657400	3304700	5944500	0	7168500	28885	1465100	3625200	Phosphorylation (STY)
NLS(+79.97)LDAIQLC(+57.02)ER		12.71	2.82	1.8	1381300	1735400	350500	1250900	1190200	1783200	1250500	594630	1139100	1248500	1054000	1337800	2085600	2098900	2117700	1482000	Phosphorylation (STY); Carbamidomethylation
HGRDDS(+79.97)FDSLDSFGSR	XP_026059706.1:XP_026059705.1:XP_026059704.1:XP_026059709.1:XP_026059710.1:XP_026059708.1	10.68	2.82	2.3	1402300	2182500	0	3606000	1947300	166000	2566800	1824200	1556300	1862800	606970	42170	2728400	1614400	0	330120	Phosphorylation (STY)
RFS(+79.97)MEDVTK	XP_026130864.1:XP_026130863.1	13.14	2.82	0.6	8159600	5809300	4651500	7573400	4515200	9222600	6774300	4795400	10753000	2601900	6311800	19990000	6699300	16526000	10243000	5927100	Phosphorylation (STY)
AAPEPEKTPET(+79.97)EHPAGELPEM(+15.99)EK	XP_026064516.1	27.46	2.82	1	20622000	15649000	19852000	18660000	18300000	27888000	22667000	13235000	25209000	557370	27667000	34514000	18563000	22402000	22281000	21879000	Phosphorylation (STY); Oxidation (M)
AS(+79.97)GQAFEVILS(+79.97)PSAPDAK	XP_026139869.1	14.08	2.82	1.5	2692200	4992900	1156600	2962500	1825000	4164500	1421900	19977	2823800	3663100	1540100	3580800	3775700	2019700	2913400	3523700	Phosphorylation (STY)
SSIAIQT(+79.97)TNDSSC(+57.02)QTDSDQLGRISPAIHITMAETSK		11.59	2.82	2.1	2472100	898520	172950	1513900	3820100	1038300	2672400	1691100	5179700	1823500	2789100	3365100	4068700	1082000	5054200	1911600	Phosphorylation (STY); Carbamidomethylation
S(+79.97)SDKLNLLTK	XP_026103051.1:XP_026103159.1:XP_026119323.1	14.01	2.81	1	3447400	3772700	1576600	5131200	1526400	75833	5242500	1654400	6199300	3887100	2535300	4303100	3307100	6015000	4089100	2395400	Phosphorylation (STY)
KS(+79.97)PLEEDSGSTGEDTDSVASR	XP_026137790.1	8.17	2.81	2.2	642530	232880	272100	555220	73941	467930	486690	237470	1370800	1168500	847270	1257000	420690	951190	530680	765540	Phosphorylation (STY)
GQLEDINS(+79.97)PEHIQRR	XP_026112959.1	4.59	2.81	2.2	313300	13703	1999300	486220	607040	21326	430880	158740	27503	60221	388770	0	179310	0	19399	307030	Phosphorylation (STY)
VPVIPSFEPEEANLS(+79.97)GADEVEAIGQAVLK	XP_026147180.1	9.54	2.81	3.9	255390	0	0	262100	0	375700	525070	0	472730	446280	0	1037000	0	0	711890	0	Phosphorylation (STY)
SGS(+79.97)ILELIAGGS(+79.97)TC(+57.02)SPLLLRK		5.14	2.81	3.1	170700	598560	417970	565720	212510	0	16327	67551	128570	308630	113050	0	0	0	0	131570	Phosphorylation (STY); Carbamidomethylation
A(+42.01)S(+79.97)GVTVDDNVLTIFNDMKVR	XP_026081349.1	11.85	2.8	1.6	1242900	815570	379420	2544100	785320	997150	2543300	0	863190	544190	2854400	142890	1823200	0	1117300	3233400	Acetylation (Protein N-term); Phosphorylation (STY)
VSVDS(+79.97)NLVVYSK		13.99	2.8	1	3974300	7738900	166500	3674500	1166900	1261900	3811300	1547400	15093000	1981800	2384800	1546200	4043100	11638000	2102000	1459100	Phosphorylation (STY)
SIKS(+79.97)PVQEHMEALVR	XP_026061614.1:XP_026061613.1:XP_026061612.1:XP_026061616.1:XP_026061615.1	21.22	2.8	0.8	2426000	2211900	1952300	3034200	2622000	2935300	2712900	1267400	2328300	1437500	2834100	2636500	3325900	1765300	2377900	2947800	Phosphorylation (STY)
YFIQGMGYM(+15.99)ASS(+79.97)C(+57.02)MTRLSR		12.86	2.8	1.4	3922900	1183200	112640	6573200	3525300	3271400	5370800	4318500	3833500	1645600	2644400	4034600	7453600	6977200	5579600	2320800	Oxidation (M); Phosphorylation (STY); Carbamidomethylation
NLHQSGFT(+79.97)LS(+79.97)GPEEAPVRPAGR	XP_026089954.1	10.12	2.8	2.8	1598000	2419900	1421700	1661300	629410	1096400	2352700	0	1604900	4058400	1393200	1642100	1675900	169530	1819900	2023900	Phosphorylation (STY)
ATS(+79.97)PSLLSIEAETK	XP_026123809.1:XP_026123806.1:XP_026123811.1:XP_026123810.1:XP_026123808.1:XP_026123812.1	2.12	2.79	1.3	109620	565450	79542	757060	0	0	0	0	0	116270	0	0	0	91407	0	34495	Phosphorylation (STY)
VLS(+79.97)DLGVTPDK		17.72	2.79	1.1	2646800	2502400	586130	3360100	1661400	3100500	3494900	970850	5276500	2969600	2641900	1946500	3725100	2645900	2464500	2355800	Phosphorylation (STY)
S(+79.97)FEDLTGQAVPSR	XP_026141643.1	24.07	2.79	1	3286600	3731000	1297600	3677100	1774800	4747200	2635100	698990	6280400	3105200	3762300	4132200	2450300	4665600	3702800	2638600	Phosphorylation (STY)
AS(+79.97)GQAFEVILGSPAPDAK	XP_026144158.1:XP_026144159.1:XP_026144157.1	3.76	2.79	3.3	241470	295390	58270	0	210920	997660	96759	0	0	185310	0	213970	0	716980	846770	0	Phosphorylation (STY)
LGLGTLSNS(+79.97)LTR	XP_026065852.1:XP_026104525.1:XP_026081481.1:XP_026081478.1:XP_026081474.1:XP_026081469.1:XP_026081465.1:XP_026081461.1	18.68	2.79	1.1	3301100	2966100	897590	3722100	2810200	3400800	4800700	1305900	4322400	2262200	3387500	3160800	5719200	3041500	5076900	2643000	Phosphorylation (STY)
S(+79.97)TSMSFVESFMGTWPK	XP_026053982.1:XP_026053980.1:XP_026053978.1:XP_026053983.1:XP_026053981.1:XP_026053979.1:XP_026053977.1:XP_026053976.1	11.14	2.79	1.5	473050	262540	0	383370	739360	234980	1054000	36949	1346400	0	749640	53709	526420	0	1091300	617150	Phosphorylation (STY)
ASS(+79.97)LMSSR	XP_026116316.1:XP_026104339.1	2.93	2.78	0.6	3258600	0	0	0	0	1210900	2411100	5498400	16399000	2906800	0	3398700	3604700	11679000	0	1769600	Phosphorylation (STY)
EEMSIARPHVS(+79.97)DDDDDETR	XP_026127398.1:XP_026127399.1:XP_026127400.1:XP_026109837.1:XP_026109836.1	9.4	2.78	1.8	1107400	589500	390620	1658700	412730	1844000	825380	90864	1839700	510750	780840	3317900	0	1641400	2058100	649750	Phosphorylation (STY)
SEHLTS(+79.97)NSSSALGLESR	XP_026061182.1:XP_026061180.1	4.37	2.78	1.7	1520200	13277	0	2168500	957630	0	2055300	0	5917100	2593100	1723100	348640	460590	4702300	1863300	0	Phosphorylation (STY)
RFGNLS(+79.97)INSIWQPAGGPQNSEPK	XP_026059963.1:XP_026059962.1	6.01	2.78	1.4	9277000	14353000	2286000	5531300	1577700	2105800	3902000	1169400	24034000	5181100	1581200	26014000	6304600	21934000	20546000	2635400	Phosphorylation (STY)
GLFGGGAQS(+79.97)LDREDLFGESGAGK	XP_026089060.1:XP_026089061.1	40.92	2.78	0.5	8507300	9533500	4344400	10157000	5593200	9673300	7828200	4044900	9354100	8937000	7475800	7502800	12471000	8920700	10970000	10804000	Phosphorylation (STY)
TPSPVPVVS(+79.97)PSEREK	XP_026086612.1	20.04	2.78	1.1	10651000	10886000	11507000	20049000	15579000	10636000	17287000	6338400	6844900	11149000	14123000	0	17121000	0	4411900	13836000	Phosphorylation (STY)
LLASTAQIHS(+79.97)		15.85	2.78	0.9	2861400	2924100	0	4824700	0	3484900	0	0	4847400	3507600	4590900	2818800	0	5792200	4611900	5518100	Phosphorylation (STY)
SISLPVPVVVEDT(+79.97)SSSSEYGSVSPDNELC(+57.02)TNPFSFKPSTK	XP_026050767.1	2.84	2.78	3.6	299480	0	229820	0	0	0	0	0	0	1460700	0	1283300	0	0	1518300	0	Phosphorylation (STY); Carbamidomethylation
IINLGPVHPGPAS(+79.97)PEPQPAGAR	XP_026137026.1	25.11	2.77	1.3	10910000	12619000	0	14859000	10573000	15168000	94580	4918200	14913000	10585000	12250000	14280000	18675000	8339700	17059000	9320800	Phosphorylation (STY)
SGPSS(+79.97)APSTPLSTEAPDFLSVPK	XP_026075883.1	25.91	2.77	0.6	24558000	26708000	9746100	26936000	10997000	17418000	27848000	13201000	34734000	30614000	20862000	26217000	40141000	31716000	28362000	22874000	Phosphorylation (STY)
NSPIAQT(+79.97)PPAHLPVIPGVTSK	XP_026134001.1:XP_026117351.1	5.29	2.77	1.7	3836500	5401700	4272800	4375100	3758700	2395900	3156900	443610	937650	2525200	1088000	6550900	6649400	5787700	4871800	5331700	Phosphorylation (STY)
S(+42.01)(+79.97)GDDDQQEHTIADDLVVTK	XP_026097691.1	14.38	2.77	1.2	16732000	27053000	21702000	31432000	0	19995000	23451000	12010000	23171000	26705000	37698	21308000	0	19583	21819000	22284000	Acetylation (Protein N-term); Phosphorylation (STY)
T(+79.97)RTPAS(+79.97)VNATPANINIADLTR	XP_026051837.1	6.89	2.77	1.5	704810	1447300	829890	1774400	159240	0	90873	0	435640	965750	91224	837950	1382000	1226400	907240	424260	Phosphorylation (STY)
ALSDTSVGS(+79.97)LEDER	XP_026080711.1:XP_026079736.1	5.93	2.76	2	597340	398390	38707	149330	82437	845110	264280	467020	1184700	0	588260	1708100	146650	1732700	1012100	342350	Phosphorylation (STY)
KYS(+79.97)TDLTR	XP_026060528.1	18.42	2.76	0.6	9302700	0	10027000	8926900	4368800	11364000	9731900	9452800	15252000	8890500	11028000	12435000	6915400	15605000	5296400	10247000	Phosphorylation (STY)
SNS(+79.97)GRELTDEEILASVM(+15.99)IK	XP_026105248.1:XP_026105250.1	6.61	2.76	1.3	1505200	5150500	1443900	211540	3716000	614490	703770	186460	2022800	4282800	496810	101450	1194800	133830	1250400	1068900	Phosphorylation (STY); Oxidation (M)
S(+42.01)S(+79.97)EGLGETLVIR	XP_026060401.1	5.41	2.76	2.9	138320	0	101230	0	263300	0	656750	0	0	0	546650	0	506850	0	0	0	Acetylation (Protein N-term); Phosphorylation (STY)
QNLMTS(+79.97)REALYNELDAEDHWK	XP_026077305.1:XP_026077297.1	3.28	2.76	3	144940	212550	73767	425260	642290	0	0	118970	0	0	0	0	701280	0	0	0	Phosphorylation (STY)
AEERPVAPGLSQT(+79.97)PPSSPR	XP_026130154.1	3.96	2.75	1.4	2337600	1221800	36064	1768800	332860	4330000	153550	0	3060200	631890	1146500	10768000	1205400	2948900	6658800	801730	Phosphorylation (STY)
MLETTFTS(+79.97)SEKLNK	XP_026130835.1	30.75	2.75	0.5	13002000	11383000	11997000	21592000	11216000	11298000	17958000	11429000	14187000	9105700	15780000	9746200	16498000	10432000	10914000	11494000	Phosphorylation (STY)
AIS(+79.97)EDSHSSLIIDC(+57.02)STSPPTLTNR	XP_026058396.1	3.93	2.75	2.8	415800	644970	81570	103770	917970	105700	68100	211910	457270	168930	53063	1252500	463040	444710	1164500	98976	Phosphorylation (STY); Carbamidomethylation
LPS(+79.97)LGDSILEQALANEVLFSC(+57.02)STLPR	XP_026089021.1:XP_026089018.1:XP_026089019.1:XP_026089017.1:XP_026089020.1	7.69	2.75	2.1	864550	161860	0	446050	1378400	192420	2081500	89287	2190300	0	760750	427090	755820	0	3970100	514630	Phosphorylation (STY); Carbamidomethylation
DGTVS(+79.97)WVAQSDVTSLEEDAASPSLLPPEASTPFPTHTR	XP_026063738.1	5.05	2.75	1.3	839870	0	413460	0	1139000	0	1740700	0	0	4115400	0	2027900	1577100	0	0	1584500	Phosphorylation (STY)
QDS(+79.97)PIKTSPVSER		26.08	2.74	0.7	8753600	5024700	4913400	12012000	5903200	8254000	7702000	9243700	8541500	5829900	5428200	22376000	6440700	16044000	8547400	5043300	Phosphorylation (STY)
S(+79.97)MGDPGITPLS(+79.97)PTHILK	XP_026115928.1:XP_026115925.1:XP_026115926.1	5.18	2.74	1.6	2572100	1431300	427780	1833700	0	3204900	397020	0	3638500	1394600	641940	15176000	788220	2783500	5891200	973440	Phosphorylation (STY)
TGGC(+57.02)ITWNS(+79.97)LGQPHVNGR	XP_026059534.1:XP_026059413.1:XP_026059415.1	2.88	2.74	1.2	902850	887310	170940	0	0	0	0	53373	2062500	1294500	0	1384300	0	4401800	3288100	0	Carbamidomethylation; Phosphorylation (STY)
NAGIVGVAAGLGTS(+79.97)MEHK	XP_026086899.1:XP_026086897.1:XP_026086895.1:XP_026086894.1	15.38	2.74	0.7	2267000	3394500	1547800	2506200	1726600	1127400	2290700	2445600	3206400	2280600	2269500	2098500	2532400	2254300	2322000	2003000	Phosphorylation (STY)
IAS(+79.97)FEEAK	XP_026080943.1:XP_026080942.1	12.71	2.73	1	2078000	956060	0	2402800	1608600	4228700	1746600	1932100	1532600	1217400	1704100	3203300	1864100	3729900	2358800	2684900	Phosphorylation (STY)
KASET(+79.97)FSGGIHVLPK	XP_026080435.1:XP_026134399.1	19.89	2.73	0.4	15221000	18887000	15100000	16439000	14140000	11931000	15365000	11625000	16478000	12744000	12425000	15592000	18966000	20381000	13707000	14529000	Phosphorylation (STY)
SQS(+79.97)LTNTFSETLRGNTTDDEAK	XP_026066132.1	8.73	2.72	2.4	1952300	2197100	7698400	1091100	1021300	250310	1402500	1447400	79489	745450	1314300	2429100	765570	2671900	4699800	1470800	Phosphorylation (STY)
GETSLS(+79.97)PQHVELQPVPHTR	XP_026089021.1:XP_026089018.1:XP_026089019.1:XP_026089017.1:XP_026089020.1	24.47	2.72	0.8	5654600	5968900	3557800	5499300	3741800	5137500	6354300	3477800	8321400	8238700	7742500	5847700	6120200	5270600	4650000	4890500	Phosphorylation (STY)
S(+79.97)LAKEAS(+79.97)TLEDETR	XP_026125944.1:XP_026126041.1	2.96	2.72	2.9	478060	3069100	950160	1040200	333250	100040	521930	0	206570	0	154330	11024	526120	0	147880	110410	Phosphorylation (STY)
TKPC(+57.02)SHFVPRPIEVC(+57.02)MYKEPS(+79.97)LHDLDEK	XP_026137302.1:XP_026137304.1:XP_026137303.1:XP_026137301.1	15.58	2.72	1.7	27006000	28185000	24481000	34193000	34758000	17428000	33770000	16858000	25478000	43606000	29796000	4386500	46323000	3741300	27034000	35052000	Carbamidomethylation; Phosphorylation (STY)
EAS(+79.97)LDEDIPLSHR	XP_026063526.1	27.01	2.72	1	11338000	9654100	8848100	8908700	6854700	13990000	15832000	7783000	21139000	11330000	14760000	11304000	11182000	9860500	8295600	10326000	Phosphorylation (STY)
QLS(+79.97)KPLSER		18.01	2.72	1.3	4297400	1206200	4399000	7634100	3976800	3694100	6687700	6326400	4489700	4297400	3402200	3789200	4611400	3877700	2574400	3494800	Phosphorylation (STY)
ITS(+79.97)DSFISALVSDR	XP_026063251.1:XP_026063250.1:XP_026072695.1	22.54	2.72	0.9	1591700	1850700	761830	2271900	1239100	1120900	1971000	1048900	2253500	1782500	1242000	1356600	2071400	1623600	1902700	1379100	Phosphorylation (STY)
DYLHSAGT(+79.97)ISPTSS(+79.97)LEEDK		4.59	2.71	0.9	693200	308940	0	115460	0	838320	200140	0	949390	231590	333300	4666500	38643	1419900	1029700	266140	Phosphorylation (STY)
PT(+79.97)TQQSPQDEQEKLLDEAVQAVK	XP_026071429.1	16.39	2.71	0.4	37725000	45300000	38640000	48577000	41416000	28070000	44564000	22713000	31474000	70236000	42500000	8904300	55953000	9153200	31431000	46942000	Phosphorylation (STY)
DYMS(+79.97)DSELNNLR		22.16	2.71	0.8	3788700	6957300	2563100	3942800	1706300	1843300	3417900	1600700	8087500	3243600	3329700	3457700	3790200	6649800	3676200	2564600	Phosphorylation (STY)
DDIPDLS(+79.97)DDDITAAK	XP_026067536.1:XP_026067535.1:XP_026067534.1:XP_026067533.1:XP_026067531.1	5.68	2.7	1.8	1227100	740230	0	556540	222280	1307800	320260	0	2415200	1324400	924700	4560100	423930	3149100	2025600	436750	Phosphorylation (STY)
KT(+79.97)PEGS(+79.97)ASPVQGQHGATNPELENMSPLDK	XP_026069541.1	6.59	2.7	1.8	1354100	1672000	0	0	486640	1948000	1477500	0	3844500	2090900	1555900	6016100	0	0	0	1219500	Phosphorylation (STY)
AES(+79.97)DEDLVGLLVDTR	XP_026146116.1	7.22	2.7	1.5	732720	727440	36804	244340	114630	989860	571450	64212	1640600	526270	214110	2355000	596660	1061400	1673300	174710	Phosphorylation (STY)
Y(+79.97)LLS(+79.97)RSIDGESALGDTMDR		10.7	2.7	1.1	2165800	1443900	1066200	3612600	4319300	4204400	2322300	921320	463950	1803700	3334800	859300	2632700	175950	1999600	3327500	Phosphorylation (STY)
GHNT(+79.97)SIIDMGQEDENQLSK	XP_026116741.1:XP_026069173.1:XP_026069177.1:XP_026069167.1:XP_026069169.1	12.38	2.69	1.5	5558400	9074800	1558000	3997100	914540	656800	4733700	4248700	18521000	3018000	2128800	3449500	6514700	19636000	2633300	2291600	Phosphorylation (STY)
GFSVVADT(+79.97)PELQR	XP_026063814.1	2.29	2.69	1.5	147920	439820	0	0	0	0	0	0	1299700	0	250290	131030	0	0	97867	0	Phosphorylation (STY)
IHPM(+15.99)AYQLQLQAASSFKS(+79.97)PVK	XP_026112163.1:XP_026144826.1:XP_026112164.1	9.42	2.69	1	2370800	743360	210570	3467300	0	755460	4739000	31715	3273200	6925500	1166900	2247500	3091400	1486900	5200800	2222400	Oxidation (M); Phosphorylation (STY)
RGS(+79.97)GDAGSIVMDAEASISELR	XP_026113701.1:XP_026113699.1:XP_026113700.1:XP_026113704.1:XP_026113702.1:XP_026113705.1:XP_026113703.1	3.67	2.69	2.6	255070	153880	15304	113770	64438	178950	257730	0	837490	0	201990	649230	300860	271310	636770	144290	Phosphorylation (STY)
LAGGHHDVS(+79.97)ADGDQEAHSNAFIR	XP_026141387.1:XP_026141386.1	21.03	2.69	1	3101600	3580400	3177900	4495100	3449000	0	2616700	2680600	2940400	3020700	3708400	4657400	3089400	1983700	3285300	3839500	Phosphorylation (STY)
A(+42.01)TAST(+79.97)SGQSPFGLGRK	XP_026145770.1	15.04	2.68	1.3	2305700	2627500	3287200	3518900	1466800	2062800	4116100	1604600	2374000	1638300	3034800	877960	2215900	776430	2782500	2201800	Acetylation (Protein N-term); Phosphorylation (STY)
KANS(+79.97)EGAILDKPEPPPTFM(+15.99)KPR	XP_026143340.1:XP_026143338.1:XP_026143337.1	10.63	2.68	1	4163300	10352000	6734500	2130700	3365900	1895600	2726200	841550	4062900	12499000	3093200	3290100	2752100	2300800	3268800	3136600	Phosphorylation (STY); Oxidation (M)
DNS(+79.97)AILNQVNIEDLK	XP_026097022.1	5.5	2.68	1.3	622770	728430	246600	524790	116700	96503	647700	125250	1587200	1342700	703670	634090	1020400	1162400	163920	241160	Phosphorylation (STY)
DGYES(+79.97)DGAMPLPLPGPVVR	XP_026146229.1	19.01	2.68	0.9	4646000	5658100	2855200	6205800	2921500	4880200	4143700	1229100	6971300	3918200	3459200	6017300	5310400	5583600	6739700	3797100	Phosphorylation (STY)
DGVS(+79.97)PEAGDASNPVGVLQELAMQR	XP_026074368.1	66.23	2.67	0.4	47184000	47895000	24432000	50070000	38637000	33010000	52986000	27788000	76613000	63221000	37534000	52094000	53541000	50892000	67981000	31062000	Phosphorylation (STY)
SETGSTISMS(+79.97)SLER	XP_026133495.1:XP_026133494.1:XP_026133493.1:XP_026133492.1:XP_026133491.1:XP_026133490.1:XP_026113734.1:XP_026113733.1:XP_026133974.1	19.33	2.67	1.1	2174500	1794100	195980	3022500	1583800	2270300	2940300	1694200	2915100	1394200	3033800	2206100	3086600	2645500	1651900	2182700	Phosphorylation (STY)
VLYSPISPC(+57.02)VS(+79.97)PSK		17.35	2.67	1.1	9585100	7847100	2443000	9583900	6470200	12119000	11154000	5888200	19721000	8823800	11241000	8679100	10774000	10014000	10485000	8532000	Carbamidomethylation; Phosphorylation (STY)
EFGS(+79.97)MDYSGLSLTHGR	XP_026080488.1:XP_026080486.1:XP_026080485.1:XP_026080484.1:XP_026080487.1	8.64	2.67	1.2	1146000	1070400	133580	1311000	570610	876520	1238800	364200	3189300	571690	693220	1428100	1348800	2714200	1100500	579110	Phosphorylation (STY)
VLPDFQPAADSVVPHIESPDEGIT(+79.97)TTDVETES(+79.97)PHEER	XP_026123793.1	10.09	2.67	0.9	32852000	29227000	18352000	21706000	13070000	39456000	26711000	7360700	37544000	53570000	26184000	67837000	30019000	26765000	64520000	30462000	Phosphorylation (STY)
NQVVEVEAQPKLS(+79.97)PSGVEDDSK	XP_026071568.1:XP_026071565.1:XP_026071567.1	10.17	2.66	3	781000	506050	418950	1266200	142610	0	777830	0	1471300	932840	922920	1522100	1606500	717820	997360	432560	Phosphorylation (STY)
S(+79.97)GDAPVTAASLDSGLSGSAFSLLDEEGGTNAVDSAIFQVPR		5.89	2.66	2.8	234950	0	0	258190	0	0	1340400	0	0	0	490620	0	0	0	1044500	390520	Phosphorylation (STY)
DVS(+79.97)VEDC(+57.02)LYETVK	XP_026113313.1:XP_026113312.1:XP_026144781.1	8.35	2.65	1.3	670650	798470	24823	0	411230	527930	236300	85100	1572300	479820	815570	2120800	452530	772660	1348500	413700	Phosphorylation (STY); Carbamidomethylation
AMLQQLHGVSMYS(+79.97)HDEHHITTYSWSER	XP_026121348.1:XP_026121347.1:XP_026121350.1	15.12	2.65	2	5191100	2816200	0	11109000	1726600	3983400	9208300	4260800	12331000	0	2767400	4632700	3955400	13253000	6102200	1720700	Phosphorylation (STY)
SEGS(+79.97)PVAIQETSKPIQEENR	XP_026062480.1:XP_026062479.1:XP_026062478.1:XP_026062477.1:XP_026062476.1:XP_026062474.1:XP_026062473.1	11.95	2.65	1.2	1481400	1131400	458840	2026200	200730	1351900	1542400	437680	2548200	2007900	1463400	2196700	1632800	2139800	1596000	1487600	Phosphorylation (STY)
FSFSS(+79.97)PTK		5.78	2.65	1.3	215210	31172	0	10293	0	330580	347020	210430	780370	129600	553600	269440	0	0	326240	239340	Phosphorylation (STY)
KDILDDS(+79.97)DDDDDIEILEAC(+57.02)INSAMPTK	XP_026129865.1:XP_026129864.1:XP_026129866.1:XP_026129867.1	17.44	2.65	1.8	1818900	791200	816760	1771000	3024000	954900	2293700	436100	2367500	1698800	2174600	2360000	3025600	151930	3232800	2183900	Phosphorylation (STY); Carbamidomethylation
ETEALLQS(+79.97)IGISPEPPLVPTPMS(+79.97)PSK	XP_026087375.1:XP_026087373.1:XP_026087374.1:XP_026087376.1:XP_026087377.1	19.93	2.65	1.3	1699300	1986800	1933300	1910900	1856300	1378700	1777700	247450	1418500	2510400	1550700	1741100	2698000	434960	2098900	1945600	Phosphorylation (STY)
LPFSVARHS(+79.97)R	XP_026127249.1:XP_026127247.1:XP_026127246.1:XP_026127245.1	13.07	2.65	0.7	1776400	2180900	3047300	3157000	2253800	1539900	2306800	1334400	282350	1126100	1585300	363500	2518100	27826	2239000	2682900	Phosphorylation (STY)
EAS(+79.97)PIDEAVPVLPMGKK	XP_026067745.1	6.12	2.65	2.5	1608100	1385800	7134000	1302200	3096600	0	1920200	1226500	0	310320	1858200	531640	1451000	88949	1711300	2105200	Phosphorylation (STY)
GS(+79.97)ESPNSFLDQEYR		12.36	2.64	1.6	2907800	2792500	770690	2776700	795640	2773700	2101400	1534800	6321600	2591700	2778700	4386200	2053200	7844500	2570400	1525000	Phosphorylation (STY)
RILS(+79.97)DVTHSTIFGVPVSK	XP_026126337.1	26.79	2.64	0.6	6429200	4635500	3607700	7082800	5941600	6165100	6633400	4939600	8972500	4284900	4196600	9934800	7743600	8118100	7770400	6410900	Phosphorylation (STY)
HSHM(+15.99)SSS(+79.97)GSINMLESPQLATLADDVTAALAK		9.06	2.64	2.3	4709400	5007600	5593100	14627000	3541400	3197100	2740500	1465100	5468200	4084800	3407400	3289500	3185100	5162600	822000	9049300	Oxidation (M); Phosphorylation (STY)
VNMLQQQLS(+79.97)QEK	XP_026123270.1:XP_026123269.1	6.72	2.64	2.1	429520	484100	0	213380	0	681910	51690	0	1409500	155100	127610	1182600	0	1650800	486180	0	Phosphorylation (STY)
GKGFSVVADT(+79.97)PELQR	XP_026063814.1	4.51	2.63	1.8	216710	0	187840	0	0	0	0	387040	946370	431810	0	39450	864160	207300	186620	0	Phosphorylation (STY)
SLS(+79.97)IDSETQATDEGYQRR	XP_026131208.1	9.29	2.63	1.1	747070	1237800	1234900	1650200	831170	0	1350600	477650	272090	883530	1315500	0	853390	0	152390	946970	Phosphorylation (STY)
EIHDVAGEIDS(+79.97)VSPSSAPAASVEDR	XP_026112013.1:XP_026112007.1:XP_026112005.1	7.75	2.63	2.4	1999700	972640	543640	2198700	1060600	1513600	3268200	1090800	3913800	3970600	2485300	464190	3357700	2839200	0	2316000	Phosphorylation (STY)
S(+79.97)QEDLLDGLK		14.52	2.62	1.5	733600	647520	0	699600	0	1205500	0	0	2050100	1139700	728480	1365700	591250	1480500	554560	541110	Phosphorylation (STY)
VSSLLQS(+79.97)PSFR	XP_026066334.1	5.66	2.62	1.3	1746600	616840	463490	0	0	4079600	274560	0	3421900	52597	0	7415700	361050	6128400	3123800	261530	Phosphorylation (STY)
S(+79.97)RSES(+79.97)VSSLSESGSLR	XP_026111053.1:XP_026111052.1:XP_026111050.1:XP_026111051.1:XP_026111056.1:XP_026111057.1	4.87	2.62	1.6	507040	1474800	839780	1037900	0	545900	0	115330	1218100	1202300	87536	314460	581480	0	35690	152250	Phosphorylation (STY)
S(+79.97)GSPTHYTLLPTLQMEVLR	XP_026093713.1:XP_026093714.1:XP_026093712.1:XP_026093711.1:XP_026093710.1:XP_026093709.1:XP_026093708.1:XP_026093707.1:XP_026093706.1:XP_026093704.1:XP_026093702.1:XP_026093703.1:XP_026093701.1	18.7	2.62	1.1	7376500	6450600	2471600	8526300	5902000	7391500	13470000	3160900	8985100	3950000	7330000	5340600	12361000	5007500	12909000	7391300	Phosphorylation (STY)
S(+79.97)IDDLPEWNFDGSSTYQSEGSNSDMYLIPSAMFR	XP_026061895.1	11.66	2.62	2	1328900	0	0	0	5087900	0	1150200	0	1323100	0	6623500	0	0	0	4097100	1651600	Phosphorylation (STY)
DLNSS(+79.97)LDVSC(+57.02)LPSPTAALSHPGLAAFSER	XP_026145118.1:XP_026145117.1	16.41	2.62	1.5	6084200	8837100	3562600	6259000	2293100	0	5930400	3859500	13613000	8939600	1992300	6410600	8910700	8184200	8773500	3697000	Phosphorylation (STY); Carbamidomethylation
NYVLSASAS(+79.97)ALWSEEVDKAEHELR	XP_026103460.1:XP_026103459.1	8.28	2.62	2.3	656420	825150	109830	0	1460400	298610	1508800	0	2205800	0	826270	0	885500	25313	950460	750260	Phosphorylation (STY)
RIS(+79.97)ITSLTGR	XP_026092438.1	28.16	2.62	0.5	3172700	2888700	2131200	3656500	2441300	4122700	3574500	2447600	3516800	2178100	3363500	3224900	3632500	4159300	3250500	3001700	Phosphorylation (STY)
KGS(+79.97)LELSADHMGADAK	XP_026102831.1:XP_026102832.1	38.69	2.62	0.6	10680000	10780000	8632300	15601000	9113800	12830000	11109000	7382800	11892000	7398700	12141000	11539000	10394000	10771000	9809200	10809000	Phosphorylation (STY)
ADEVTMSESNKT(+79.97)TPQLER	XP_026076811.1:XP_026076812.1	27.04	2.62	0.6	5546700	3423800	1971600	7139400	3328200	7151800	5003000	4458000	7952900	3411200	6021800	9898600	4724700	8809500	5300700	4605300	Phosphorylation (STY)
IQS(+79.97)DVTHSAMFGVPVSQSTQQLQEATAEASLNK	XP_026075949.1	4.15	2.61	1.7	2551500	6147900	387160	8080300	0	243390	0	0	5531200	9522000	0	1615400	780320	5923000	0	41931	Phosphorylation (STY)
VSMILQS(+79.97)PAFC(+57.02)DELESLIQDQMKK		13.56	2.61	1.4	802150	284670	116490	460060	2080500	617880	2510200	411280	645370	0	1130100	0	1276000	0	1150200	1349500	Phosphorylation (STY); Carbamidomethylation
YHGHS(+79.97)MSDPGVS(+79.97)YR		6.76	2.61	1.1	640190	1354500	0	0	0	0	0	0	4537900	408810	0	0	0	3301500	0	0	Phosphorylation (STY)
DYMS(+79.97)DSEVSNIR		8.81	2.61	1.3	1996600	2011200	728000	1538900	0	2152200	0	0	4588500	448950	1230800	6732300	581630	6036700	2971500	927750	Phosphorylation (STY)
S(+79.97)NSVTTAVQADLDLLEGLGDDQFTQTHQGPIVR	XP_026056900.1:XP_026056896.1:XP_026056897.1:XP_026056895.1:XP_026056898.1:XP_026056894.1:XP_026056901.1	13.67	2.6	1.9	1331200	859390	0	1165900	3980400	139670	2985600	0	3733100	0	1912000	763570	1469000	0	2959100	0	Phosphorylation (STY)
S(+79.97)PGAPSQTSFVNC(+57.02)QQK	XP_026088913.1:XP_026088912.1	6.68	2.6	2.5	826260	298020	0	1660900	126650	941340	1083600	0	2865900	1210600	0	817630	402290	1890900	1018300	77776	Phosphorylation (STY); Carbamidomethylation
S(+79.97)TELLIR	XP_026071599.1:XP_026071600.1	5.25	2.6	0.8	386150	2435400	95095	631440	0	891990	0	0	547540	0	209320	515590	0	448940	0	16924	Phosphorylation (STY)
GRS(+79.97)FENNLNTYK		18.62	2.6	0.5	29060000	54212000	29991000	31353000	19158000	23613000	23016000	17571000	45307000	19500000	21452000	45705000	12449000	43294000	26932000	22353000	Phosphorylation (STY)
IPRPSVSQGC(+57.02)S(+79.97)R		11.8	2.6	0.5	8473600	6336000	4479800	10287000	4286100	9123000	5831600	6084200	12142000	7024800	8554000	16092000	5202200	15016000	9419000	7226700	Carbamidomethylation; Phosphorylation (STY)
DM(+15.99)AT(+79.97)STEELRLPEPPLPAIQPTK	XP_026126967.1:XP_026126966.1:XP_026126964.1:XP_026126963.1	5.01	2.59	2.5	2209900	4470100	1240200	726120	1004100	903890	1677800	322080	1625700	14001000	1059400	253240	1755000	1328500	1115300	1665700	Oxidation (M); Phosphorylation (STY)
ERAPSPWHS(+79.97)PTEGGR		8	2.59	1.4	985480	634560	0	845430	0	0	1175400	0	2066900	1565900	1974800	2644100	526890	1947900	0	1400400	Phosphorylation (STY)
VT(+79.97)ASPVTSGETT(+79.97)PVPGDGVEKK	XP_026146889.1	13.74	2.59	2.2	1987600	2572800	3285000	4699400	1683200	1789700	1463800	418910	924680	2597200	1790100	1806200	2031300	758570	1620300	2373400	Phosphorylation (STY)
RNSVGS(+79.97)LDSTIEGSIINSPQPHQR	XP_026102087.1	18.33	2.59	3	3116000	3874600	2669800	2232400	2805400	2219800	2422300	2324000	4342300	4043000	3191600	3930200	2438100	3758200	3673600	2814400	Phosphorylation (STY)
SSS(+79.97)ASDIMEPFIAER		23.36	2.58	0.7	7817100	8600700	2103100	11653000	5570700	8003600	10189000	4871900	9260000	7400900	8386600	6846500	10943000	7863200	8003400	7561500	Phosphorylation (STY)
S(+79.97)HSDDEEDEGVPASYHTVSFQLLDLMHTLHTR	XP_026134792.1:XP_026134789.1	4.2	2.58	1.5	1124100	145700	0	1862800	650740	351530	2807900	2305100	3339900	0	2877000	0	991800	0	1529300	0	Phosphorylation (STY)
GYS(+79.97)DEDDESGLSKK	XP_026122992.1:XP_026122253.1	22.4	2.58	0.6	1895600	1384600	3053200	2793700	1899800	1272700	1615000	1005500	1371100	2730900	2332500	2433600	1655800	1086600	1430100	2369800	Phosphorylation (STY)
S(+42.01)GS(+79.97)YDESAVTDEAMDSFWEVGNYKR	XP_026055002.1:XP_026055003.1	18.02	2.58	1.5	2043300	1452000	1567600	2622200	2037700	1645700	3553700	867290	2031600	1778900	2977000	1491600	3145000	0	2771200	2708300	Acetylation (Protein N-term); Phosphorylation (STY)
RLTQQSSS(+79.97)FEEDTK		4.68	2.58	1.9	490030	190750	71490	505710	0	394140	0	273350	983520	335030	467770	1577600	0	1686300	521870	342850	Phosphorylation (STY)
NDSIMTLS(+79.97)PSAALR	XP_026082473.1:XP_026082475.1:XP_026082477.1	19.99	2.58	1.1	4134500	3938500	807140	5470500	4342700	3777300	5942900	4008100	4437300	3110100	4624200	2905900	6304600	4704600	3399200	4243900	Phosphorylation (STY)
SAS(+79.97)VVSLSTQQGSR	XP_026066070.1:XP_026083963.1	4.99	2.58	1.2	861530	2088900	0	725920	0	0	0	0	4164200	0	0	0	700300	5162900	0	80831	Phosphorylation (STY)
NPS(+79.97)EAPSPMPSHR		7.68	2.58	1.2	8022700	8805000	1156800	10294000	1293700	1177700	7393100	5229200	32342000	6321500	3213800	6179100	5056500	25341000	4031700	2505100	Phosphorylation (STY)
SDS(+79.97)DSSLC(+57.02)ISQTGEQLR	XP_026105825.1:XP_026120070.1	5.69	2.57	1.8	1054400	949710	0	668910	0	330710	280560	226380	2653400	670320	469620	3088000	589730	4616700	1020700	251270	Phosphorylation (STY); Carbamidomethylation
ILS(+79.97)EEQLLSAER	XP_026096100.1:XP_026096101.1:XP_026106212.1:XP_026106213.1	6.68	2.57	1.4	442270	825540	0	968060	445150	328500	0	132180	609230	186760	144090	156940	1124800	515450	734490	462940	Phosphorylation (STY)
RDS(+79.97)NPFTEIAMSSC(+57.02)K	XP_026083162.1:XP_026083164.1:XP_026083163.1:XP_026140864.1:XP_026140863.1	8.46	2.57	1.3	886980	386420	77472	746930	802680	679200	1194200	1164600	1158100	272940	1060400	1020500	1644200	1295300	880400	921230	Phosphorylation (STY); Carbamidomethylation
S(+42.01)TVFHQQAVHS(+79.97)PLEQQK	XP_026132790.1	39.7	2.57	0.4	9457800	8904600	7694300	11585000	7441300	8161500	12067000	6902000	11857000	10583000	14495000	8160900	9783300	7624800	8573400	8032700	Acetylation (Protein N-term); Phosphorylation (STY)
S(+79.97)IEGAHGFSPRPVDMSNVTLSR	XP_026078040.1:XP_026078039.1	39.33	2.56	0.5	36328000	37878000	27030000	47792000	19067000	28132000	47669000	18983000	35976000	34672000	35878000	37957000	45804000	42827000	48269000	36989000	Phosphorylation (STY)
GRET(+79.97)PENVSVDVK	XP_026099241.1	24.7	2.56	0.7	1821700	1441100	2201900	3213700	2002900	2045200	2002100	0	2550300	2153900	2883700	0	1626200	1868100	1752300	1584400	Phosphorylation (STY)
DYLGDFIEHYAQLGPS(+79.97)SPEQIAQSSGGDDGVPR	XP_026076137.1:XP_026076172.1	25.56	2.56	1.7	5830000	5203000	1429500	5024300	5081200	4488600	8467200	1574500	10792000	6653500	5904600	7264800	6595400	3430500	9184100	6356100	Phosphorylation (STY)
S(+79.97)PSSPIVPSC(+57.02)FSPK	XP_026104595.1	6.85	2.56	2	2988700	2649100	349370	2004700	339720	3779900	853110	975890	7574800	2629500	2276800	7574300	2358200	5507100	5567900	390030	Phosphorylation (STY); Carbamidomethylation
VTGVYELSLC(+57.02)HLADAGS(+79.97)PGMQR	XP_026069608.1:XP_026069604.1:XP_026069605.1:XP_026069598.1:XP_026069599.1:XP_026069601.1:XP_026069610.1:XP_026069609.1:XP_026069607.1:XP_026069606.1:XP_026069603.1:XP_026069600.1	47.18	2.56	0.7	12848000	9803200	2847200	18508000	13149000	12655000	14835000	8375800	17586000	6946900	13006000	12107000	20010000	11421000	19682000	11787000	Carbamidomethylation; Phosphorylation (STY)
QEQVIHLS(+79.97)PK		16.47	2.56	0.5	3831600	3455600	1984600	6818100	4834200	3949000	6181200	5050900	2745800	3919900	3030100	2715200	5559000	1913100	2115500	3201200	Phosphorylation (STY)
ATVTGS(+79.97)TPDMAMVPAVSTDSMGFGGEIHAASTVPHSLR	XP_026058440.1:XP_026058439.1:XP_026058441.1	3.26	2.56	3.2	707650	259130	0	0	432870	0	1795100	490180	2126100	0	0	0	2215900	0	2595300	700140	Phosphorylation (STY)
ANDDEGAHS(+79.97)DSTEGHDEDDEIYEGEYQGIPR	XP_026083432.1	15.26	2.55	1.4	5712900	8325800	7254600	3019100	2147900	4465000	6615600	1527900	7364500	8575900	10471000	7710100	4559000	2375100	6741400	4540800	Phosphorylation (STY)
SSQMSMNMAGGGPPPIGKPDIS(+79.97)PDLEDGRPAWNSK		12.24	2.55	1.3	25569000	17544000	14435000	22909000	21481000	13078000	34890000	16021000	27947000	14051000	26032000	32579000	46863000	26820000	40843000	28038000	Phosphorylation (STY)
GT(+79.97)PQHFMSEDMDDMDEDIVAPGTLQSPSMMSLR	XP_026105825.1:XP_026120070.1	7.7	2.55	2.8	663840	942340	256990	962770	412030	683640	776530	0	589810	0	207400	0	1883700	276110	2076600	889780	Phosphorylation (STY)
AAS(+79.97)PGFSC(+57.02)VSMK		21.13	2.55	0.8	2841200	2707900	899730	4609900	2279900	3071300	3279600	1954800	3765700	924120	3169900	2986100	3245500	4308300	3118600	2296700	Phosphorylation (STY); Carbamidomethylation
MHGDLSAS(+79.97)DTSLADLHER		16.12	2.55	1	3927000	4808100	2033600	6321000	1867400	2278300	4813900	2521100	7038100	3246900	2981200	3017800	5742000	6303900	2856300	3074600	Phosphorylation (STY)
NNLFADST(+79.97)DLQC(+57.02)VSQSSLADSR	XP_026139428.1:XP_026054592.1:XP_026062263.1	6.74	2.55	2	656370	874610	54419	545890	115250	141520	749890	346680	930220	1385300	422890	1164000	948480	748080	1091400	327090	Phosphorylation (STY); Carbamidomethylation
M(+15.99)PQQETEC(+57.02)PEQSLSVEC(+57.02)GQES(+79.97)PEHSFALDFSK	XP_026067745.1	6.31	2.54	3	2170800	4361900	337420	999660	1482800	0	0	0	3560200	11265000	1381300	3724000	0	3259800	2190300	0	Oxidation (M); Carbamidomethylation; Phosphorylation (STY)
RLS(+79.97)MPDAALQPK	XP_026114733.1	31.8	2.54	0.5	9869700	8959700	7450100	12661000	10353000	12542000	11372000	6628100	10788000	5592700	11282000	9198200	11962000	10061000	8604600	10592000	Phosphorylation (STY)
SLS(+79.97)TAGESLYVVLGVDKNTAPEDIK	XP_026055347.1	2.99	2.54	2.6	218900	211710	0	35421	0	0	48632	0	269430	139560	0	1466300	21009	189550	901880	0	Phosphorylation (STY)
T(+79.97)DSAPC(+57.02)APLIETQSDSTNSPPTTVETSER	XP_026120629.1:XP_026120627.1	14.5	2.54	1.9	6439400	5557600	3980700	8591700	4054800	3740400	7152900	608140	5184700	10411000	7710900	8587200	9759200	4297800	8450900	8501800	Phosphorylation (STY); Carbamidomethylation
S(+79.97)LSIT(+79.97)QDQEYESDEEASDDLSC(+57.02)K	XP_026130835.1	6.42	2.53	1.5	679550	3187200	377350	1106000	0	0	563920	0	494210	1261500	446410	1175800	561810	291570	205830	521830	Phosphorylation (STY); Carbamidomethylation
GYT(+79.97)SDSEVYTEHGK	XP_026080198.1:XP_026080195.1	16.38	2.53	0.8	1583800	1347300	1123700	2003500	634060	1400700	1328600	1458400	3304100	888350	1889600	1653600	879010	3135200	1079100	1631600	Phosphorylation (STY)
LDNSSSQS(+79.97)SPEMQITK	XP_026118281.1:XP_026099211.1:XP_026099205.1:XP_026118271.1:XP_026099210.1:XP_026099207.1:XP_026099212.1:XP_026118290.1:XP_026099208.1:XP_026099214.1:XP_026118258.1:XP_026118276.1:XP_026099213.1:XP_026118307.1:XP_026118312.1:XP_026118299.1:XP_026099209.1:XP_026118264.1	5.69	2.53	1.4	623590	187490	305480	619510	115660	246110	324530	918180	1452700	728260	861700	900820	539760	1174700	649610	329450	Phosphorylation (STY)
TLDFDS(+79.97)LSSGK	XP_026129236.1:XP_026129235.1	11.26	2.53	0.9	1607200	2172100	0	1352400	814910	270040	2207100	1669000	3391700	0	797020	745280	2659100	6318600	840580	870400	Phosphorylation (STY)
AVAASALPQC(+57.02)QLGS(+79.97)PEIPHLVR	XP_026078995.1:XP_026078994.1:XP_026078993.1:XP_026078996.1:XP_026078992.1:XP_026078991.1:XP_026078990.1	15.01	2.52	1.5	3047600	1838100	1358500	4174900	3959800	3406100	3142700	1053500	2550800	3366400	2588300	3557200	5458600	1700000	4355300	3203100	Carbamidomethylation; Phosphorylation (STY)
NLNESAGVFS(+79.97)MDEDSLSR	XP_026063288.1:XP_026063279.1	11.71	2.52	1.4	1683600	3033700	1122600	0	1027900	2326600	795510	249620	3135200	684220	1605300	1771400	1491800	3181600	3209900	1617900	Phosphorylation (STY)
LTSNAS(+79.97)ITR		7.95	2.52	0.6	927330	291990	0	1610800	0	0	1354100	0	4313200	843440	0	0	0	4622600	557040	316700	Phosphorylation (STY)
IMITSHFS(+79.97)PR	XP_026134226.1	2.13	2.52	2.7	120110	0	0	52583	0	55303	673830	152590	323610	0	204940	0	127760	68185	81557	61295	Phosphorylation (STY)
EHS(+79.97)NEHVTESVADLLALEAPM(+15.99)DYK	XP_026125944.1:XP_026126041.1	14.31	2.52	0.9	36310000	50920000	19354000	20599000	26866000	21507000	28311000	13455000	43447000	108270000	27879000	43607000	34739000	36102000	36927000	32666000	Phosphorylation (STY); Oxidation (M)
AKT(+79.97)QDGIALEIQPLK		12.02	2.52	1.3	2975600	2680200	739080	2115500	1990200	3716600	2209200	531000	6062000	2764200	2007100	7554100	2956000	4692900	2747300	1869000	Phosphorylation (STY)
NVLENHS(+79.97)PALPR	XP_026110961.1	16.21	2.51	0.9	3469200	2460000	3719200	4023900	2428800	1831100	4450600	2383600	5074600	3790800	4004700	3825100	3826300	4099500	3068900	3050400	Phosphorylation (STY)
NQYGS(+79.97)SHSLPDVQDHHIKDMPK		11.67	2.51	0.9	4434400	4126400	9213700	7304200	6249100	2535000	5534900	2000100	1787900	5111700	5726200	725010	6414400	324750	3648800	5814200	Phosphorylation (STY)
EGIRPGDTTST(+79.97)FC(+57.02)GTPNYIAPEILR	XP_026098721.1:XP_026125084.1	2.18	2.51	1.9	182850	372570	0	91846	0	0	156720	0	1535700	0	0	0	133780	237300	123080	91716	Phosphorylation (STY); Carbamidomethylation
S(+42.01)GDDDQQEHT(+79.97)IADDLVVTK	XP_026097691.1	19.98	2.51	0.6	45288000	50696000	41185000	53239000	52981000	33261000	41062000	17528000	41407000	46494000	71444000	36075000	69666000	47816000	39178000	37285000	Acetylation (Protein N-term); Phosphorylation (STY)
AVLMTAVELLQDYDS(+79.97)SS(+79.97)DPER	XP_026088608.1:XP_026088607.1	6.65	2.51	2.1	414840	212560	369910	373180	0	62584	835720	0	397130	394440	927470	499140	409360	0	1098300	642760	Phosphorylation (STY)
AIIDS(+79.97)DDEDQPIVK	XP_026061003.1	16.93	2.51	1	2534100	3321900	1841400	3537500	2143600	3036900	2895700	692800	2751500	2963000	3014800	2273000	2478100	2519200	2123200	2418900	Phosphorylation (STY)
AVSETLTESKPTSIPLPSSDSQASEVDQHET(+79.97)LLSSK	XP_026094765.1:XP_026094764.1	10.53	2.51	1.9	2079500	4536100	3270200	2584100	1303800	1256100	1743600	0	1553600	2451500	286680	971450	3544200	2728100	2838700	2124000	Phosphorylation (STY)
RT(+79.97)SSESITSAPASSASGSPSR		9.24	2.51	1.8	880100	589380	943710	1179100	139330	469430	727720	648050	826940	830390	989310	1639000	509270	1833200	774600	1102000	Phosphorylation (STY)
GQLTKS(+79.97)PIAQMEEER		6.33	2.51	1.9	878490	576810	59377	0	0	1012200	337650	171910	1563300	196880	819810	2706600	252400	3423700	1860500	196210	Phosphorylation (STY)
RGIS(+79.97)ALLLNQEDPEGQMTVEEEEAR	XP_026082777.1	7.81	2.51	3.1	1714100	1198600	894850	368660	939020	2544800	2243800	25231	3238100	140780	1195700	3666800	2443300	1681900	3482000	1647900	Phosphorylation (STY)
TRPQSGNLLQS(+79.97)PESGFGGR		24.56	2.51	0.6	11083000	13597000	11214000	14810000	7743900	8009000	15007000	0	16919000	13010000	13553000	10921000	10641000	12126000	9354700	9333900	Phosphorylation (STY)
LT(+79.97)GHHETSNIHEFSAGVANR		10.33	2.5	1.6	598090	1605200	521130	0	0	0	497090	0	1441300	1116800	1051700	1550600	195070	0	585760	406780	Phosphorylation (STY)
IADC(+57.02)SVQT(+79.97)DDEDTEDKLMSR		31.65	2.5	0.9	10091000	16362000	8694600	18403000	8471600	6512700	10556000	5220700	15799000	0	9623900	10026000	13037000	9815300	8377400	10466000	Carbamidomethylation; Phosphorylation (STY)
VIHDNFGIEEALMTTVHAYT(+79.97)ATQK	XP_026083391.1	7.68	2.5	1.6	2904800	3697500	6583700	1047400	579810	549010	1198500	149310	9691100	0	3523500	285380	815880	5264700	3149500	7036300	Phosphorylation (STY)
S(+79.97)LSSPTVTLSSPLEGANNAQIR	XP_026052398.1:XP_026052395.1:XP_026052394.1:XP_026052399.1:XP_026052397.1:XP_026052396.1:XP_026052393.1:XP_026052392.1:XP_026052391.1:XP_026052389.1:XP_026052387.1:XP_026052388.1:XP_026052386.1:XP_026052404.1:XP_026052405.1:XP_026052403.1:XP_026052402.1:XP_026052400.1	7.63	2.5	2.4	734350	0	348020	1648200	671200	159710	13588	285550	0	1394400	391630	1199900	1816000	1426500	968540	691930	Phosphorylation (STY)
SETESALDS(+79.97)SETPGVSNSVMPDFSSR	XP_026120446.1:XP_026107752.1	18.56	2.5	1.5	2993100	3347900	2473100	3850500	1995600	1834600	3493600	1618500	3287500	3156400	3295800	3026500	4470500	2964300	3463000	2618500	Phosphorylation (STY)
FVAEPYGLEDDQRS(+79.97)LGYDDPDYGMGPPMHYSTMPR	XP_026100926.1:XP_026100807.1:XP_026100870.1:XP_026100988.1:XP_026101074.1:XP_026101023.1	3.12	2.5	4.2	352390	614510	0	0	0	0	2100100	0	0	0	0	0	2571200	0	0	0	Phosphorylation (STY)
RFS(+79.97)MEGLSNILQTGIR	XP_026129584.1:XP_026129583.1:XP_026129582.1:XP_026075705.1:XP_026075703.1:XP_026075704.1	19.96	2.5	1	7457300	9657700	4414300	9479300	7954400	9544200	8467600	6425000	9514300	3205200	6494800	4812400	8536600	5428400	11055000	6869400	Phosphorylation (STY)
KLEDVSIHSIQHSAS(+79.97)MPLM(+15.99)R	XP_026113290.1	7.17	2.5	1.2	1333400	2197100	1182900	345700	244830	0	929380	0	5079100	3584000	630390	238340	733690	3980600	642860	211740	Phosphorylation (STY); Oxidation (M)
S(+79.97)PIAQMEEERR		3.81	2.5	1	144720	100910	0	255620	53365	602110	102250	0	600030	46719	198930	0	37510	0	65756	107630	Phosphorylation (STY)
GILAADES(+79.97)TGSMAK		15.69	2.5	0.5	15930000	15435000	12937000	21541000	8862600	13039000	17382000	4535600	29754000	10358000	17175000	16439000	15900000	23657000	17086000	14845000	Phosphorylation (STY)
KVT(+79.97)SSGVLLLDNYTDR	XP_026120641.1:XP_026062686.1:XP_026120635.1:XP_026120658.1:XP_026120649.1:XP_026069445.1:XP_026069448.1:XP_026069447.1:XP_026069446.1:XP_026051085.1:XP_026051082.1:XP_026051090.1:XP_026120664.1:XP_026062687.1:XP_026069450.1:XP_026062688.1	10.75	2.49	1.2	449990	668040	94785	838980	335050	0	722460	242450	850860	697080	657190	491870	674280	0	57909	418940	Phosphorylation (STY)
S(+79.97)LDSLDPAGLLASPK	XP_026056900.1:XP_026056896.1:XP_026056897.1:XP_026056895.1:XP_026056898.1:XP_026056894.1:XP_026056901.1	2.16	2.49	2.9	109870	0	153570	36803	0	0	146320	0	0	173310	0	0	433590	0	704390	0	Phosphorylation (STY)
VEFPLS(+79.97)PLK	XP_026144158.1:XP_026144159.1:XP_026144157.1	14.67	2.48	0.5	7749900	7157100	2239100	10181000	6781500	13230000	8984000	3536900	7119000	4663600	7049200	10456000	9573700	7954400	11601000	5721800	Phosphorylation (STY)
LGNLQHNFIHTTGSS(+79.97)PK		27.23	2.48	0.3	24179000	33033000	15874000	22150000	12773000	14009000	23663000	18750000	40271000	23080000	19610000	28039000	28554000	40767000	23206000	18904000	Phosphorylation (STY)
RWS(+79.97)FDKPGEEEK	XP_026134611.1:XP_026106118.1:XP_026106122.1:XP_026106120.1:XP_026106121.1:XP_026134612.1	20.59	2.48	0.9	1909900	1295300	1422000	2640900	1155700	2467600	1929700	1175500	2227400	1963000	1591300	2904300	1550500	2482200	2397000	1445800	Phosphorylation (STY)
GRS(+79.97)PSGLDTS(+79.97)PSAVK	XP_026116878.1:XP_026116877.1:XP_026116879.1	21.08	2.48	0.5	12956000	10927000	17463000	20894000	9385000	13585000	13846000	6301300	9875000	15804000	13747000	19615000	9698700	5942000	11630000	15627000	Phosphorylation (STY)
WHTLVNENHVSS(+79.97)D	XP_026071510.1:XP_026071508.1	8.04	2.48	0.8	27040000	7856200	941940	77294000	40577000	3179800	59115000	90378000	17177000	20719000	4900100	876830	58701000	18932000	537250	4417400	Phosphorylation (STY)
NSWDS(+79.97)PAFSNDIIR		19.85	2.48	1.2	4284100	5284800	738570	6232300	3992500	2903800	4753900	3346500	4562700	7606400	2599100	3059700	5841500	4481000	5000800	3857400	Phosphorylation (STY)
ISSLLQSPS(+79.97)FREELDVLIQEQMK	XP_026100851.1:XP_026100842.1:XP_026100835.1	10.5	2.48	2.3	1246200	0	0	266440	3912500	822710	980420	331600	2161600	0	2702800	0	151500	0	6541700	822130	Phosphorylation (STY)
GHNLGPGWTEGS(+79.97)PTAAR	XP_026131208.1	16.88	2.48	0.9	23445000	21022000	19184000	26876000	14032000	24088000	24420000	18192000	31733000	20965000	27275000	25380000	22687000	31447000	21996000	22375000	Phosphorylation (STY)
DVTNFTVGGFAPMS(+79.97)PR	XP_026082045.1	8.98	2.47	1.6	2308100	3415900	1221900	3374600	59554	23046	1850000	1146600	3899400	1768500	1247800	2815500	3844800	5015000	3302300	1636400	Phosphorylation (STY)
GAALFLQQGSS(+79.97)AQGPRTPTHHK	XP_026067260.1:XP_026067257.1:XP_026067258.1:XP_026067259.1	29.48	2.47	0.5	4771100	4404300	5069700	5078300	4533600	4765300	4882200	4146100	4759700	5487200	6318200	4489800	4777500	4204300	3809700	4840200	Phosphorylation (STY)
KVYIAS(+79.97)PHSS(+79.97)PAHSKPAAAQPTGAK	XP_026134884.1:XP_026134885.1	14.69	2.47	1	2874900	2772400	4098700	3292500	1792900	2840500	2763700	0	0	9109500	1872900	6123500	1697900	0	2662400	4096400	Phosphorylation (STY)
IYIDS(+79.97)PTNTSISAASFC(+57.02)SLATQGFR	XP_026120839.1	4.94	2.47	1.6	1211100	541030	0	1567100	132920	463080	2124500	480140	1132800	1165700	334900	2192400	2704000	103020	4499400	726080	Phosphorylation (STY); Carbamidomethylation
YPVTY(+79.97)C(+57.02)PRTPS(+79.97)PLPTVC(+57.02)QRPSMQR	XP_026129455.1:XP_026129456.1	11.76	2.47	1.4	2921400	3503900	1959300	6371900	2694900	1215400	3672000	1657400	3496700	4822400	3673300	463420	4533200	952110	2688000	2117500	Phosphorylation (STY); Carbamidomethylation
TLEPVRPPVVPNDYVPS(+79.97)PTR	XP_026074551.1	9.08	2.47	1.8	2240700	2755900	166960	2950300	182980	1896300	2967900	1194000	2426300	2441500	1586800	3463300	4555900	1735100	4092600	1194500	Phosphorylation (STY)
S(+79.97)MGDPGITPLSPTHILK	XP_026115928.1:XP_026115925.1:XP_026115926.1	2.69	2.47	2.9	1228900	437480	0	60689	0	1417100	89332	0	1968000	0	149920	9210800	119410	2277800	2702300	0	Phosphorylation (STY)
SSTLSSTES(+79.97)AVFDEK	XP_026146889.1	3.32	2.47	1	333650	942900	0	15360	0	0	0	0	1802100	0	0	0	0	2244400	0	0	Phosphorylation (STY)
DAASYSQLS(+79.97)PR	XP_026061296.1	6.13	2.46	1.1	584980	363700	218630	1125600	53347	54126	762310	54660	1886000	0	901070	497150	533620	1458100	513860	352590	Phosphorylation (STY)
SAGHLGT(+79.97)SSSGSMPNLAAR	XP_026142942.1:XP_026142945.1:XP_026142944.1:XP_026142943.1:XP_026142941.1:XP_026142940.1:XP_026142939.1:XP_026142938.1:XP_026142936.1:XP_026142935.1:XP_026142934.1	18.95	2.46	0.7	3210200	3934300	2167100	3806200	1869600	1563700	3367000	1333500	6914300	1833600	3087700	2914900	3649900	6761400	2638600	2310600	Phosphorylation (STY)
TIGGGDDS(+79.97)FNTFFSETGAGK		3.5	2.46	1.9	413010	2780400	373690	356140	0	259250	0	0	381700	91004	226240	1198600	111390	158910	0	257810	Phosphorylation (STY)
SSPAQTETEPKLS(+79.97)PSWNPK	XP_026085320.1:XP_026085319.1	17.97	2.46	2.5	5308400	5110500	4618800	6097400	3681900	4439700	6237200	9474600	5607000	4455900	6107800	5084800	5608200	4548900	4290500	4263500	Phosphorylation (STY)
IGHHSTSDDSSAYRS(+79.97)VDEVNYWDK	XP_026086786.1:XP_026143431.1	9.54	2.46	1.6	1364500	1474600	0	1733400	57533	778270	2004700	2451100	2646300	2057200	0	0	2023200	3629700	1610700	0	Phosphorylation (STY)
IQRS(+79.97)PPSPT(+79.97)PADTAPAMPEDNRPSTWALVTSK	XP_026136928.1:XP_026136925.1:XP_026136927.1:XP_026136924.1	6.08	2.46	2.6	1072400	445200	2012000	0	269930	877770	1873200	0	1019000	3408300	0	1153300	1109600	0	1764700	2152700	Phosphorylation (STY)
FDEVLNS(+79.97)GNMALSLSQDRSFDDDDSVDGSRPSSAQAAFK		15.71	2.46	1.8	3613000	3904200	2170300	5010200	3977300	1904400	5921700	1865100	4880100	4679500	3215100	346260	6111900	1514300	4289000	4405400	Phosphorylation (STY)
QLWFPANYVEEIS(+79.97)PTAVEPDR	XP_026097244.1:XP_026097243.1:XP_026054991.1	3.71	2.46	2.9	335590	494710	0	636030	329500	497120	906840	0	878300	887590	40338	0	0	96377	267110	0	Phosphorylation (STY)
DGVS(+79.97)PEADDTSNPVGVLQELAM(+15.99)QR	XP_026128160.1	9.8	2.46	2.7	630750	945260	468020	415600	0	230910	413420	400190	913540	3107500	80171	593910	474500	757660	449460	211100	Phosphorylation (STY); Oxidation (M)
GMTELGEKDFS(+79.97)PEFGLSDR		23.96	2.46	0.6	53119000	57939000	33041000	80071000	55867000	51206000	71073000	40225000	61211000	45786000	56247000	23617000	78113000	37346000	50019000	55029000	Phosphorylation (STY)
A(+42.01)S(+79.97)GVTVDDNVLTIFNDMK	XP_026081349.1	66.23	2.45	0.7	469490000	463890000	451240000	552300000	442000000	194890000	682110000	79460000	569770000	364610000	497270000	490130000	732110000	178210000	877710000	466700000	Acetylation (Protein N-term); Phosphorylation (STY)
IAEQVGVDKNDIPDISYAPTSILESLEAHMNS(+79.97)LEGK		5.88	2.45	2.4	266250	0	0	0	2086400	0	0	0	654870	0	0	0	0	0	1252400	0	Phosphorylation (STY)
RLS(+79.97)LPNTAWGSGGAGGLEM(+15.99)SVYAQPGEEDHLLAANR	XP_026123706.1:XP_026123704.1:XP_026123703.1	4.07	2.45	2.2	713100	843550	183830	235430	0	367700	790740	242160	446340	4246900	0	401950	1927300	358840	651830	0	Phosphorylation (STY); Oxidation (M)
TTS(+79.97)WADETDDLESDVSTSWHGAEDTYR	XP_026069013.1:XP_026069012.1	4.45	2.45	1.9	558310	0	51972	746440	433640	382370	709110	0	0	188760	315020	817440	1700800	636300	1145700	1247100	Phosphorylation (STY)
AGPVVEKPLS(+79.97)PNSQR	XP_026078985.1	18.35	2.45	0.9	1272600	1242100	1003200	1831800	1093200	1621900	1380300	591740	1429900	1093900	1182800	1676600	1301900	1128700	1392000	1119500	Phosphorylation (STY)
QQS(+79.97)LPHRPVIPLVAR	XP_026065358.1:XP_026065357.1	11.77	2.45	1.2	1365600	2420400	984310	2643800	1963200	413250	2446300	450280	1498500	1715700	702680	341300	2609300	854100	739180	701100	Phosphorylation (STY)
SRT(+79.97)TS(+79.97)LSSSYSMEGSR	XP_026056115.1	16.19	2.44	0.7	47462000	52008000	40200000	59178000	23226000	32183000	40757000	21689000	86080000	32956000	44254000	58475000	46482000	86161000	43302000	44984000	Phosphorylation (STY)
QWLPDDPVSLSKSAS(+79.97)DIK	XP_026123458.1	17.79	2.44	1.4	9511700	7585200	13416000	23243000	17807000	1371500	19778000	10677000	172810	9095400	7770400	0	21504000	0	2103100	8151800	Phosphorylation (STY)
S(+79.97)NSGRELTDEEILASVMIK	XP_026105248.1:XP_026105250.1	19.43	2.44	1.7	3208600	3436300	1323200	2689900	5303400	2341400	5525800	1574600	5206400	946070	4145100	1462900	4817700	641040	5338300	3377700	Phosphorylation (STY)
QSS(+79.97)LSKPLESNYFGVPLANVVSPERPIPLFIEK	XP_026138533.1	31.55	2.44	1.5	14442000	17405000	3636500	20683000	16930000	7094700	34954000	14072000	16296000	7882100	6743400	8314500	30183000	5665400	17743000	9019500	Phosphorylation (STY)
YNDLLT(+79.97)LDDLENLT(+79.97)SDQSEEPMQTFSSGLK	XP_026083967.1	14.84	2.44	1.5	543510	0	0	518990	1035400	161820	917300	0	529800	956180	704480	531110	1139300	0	973600	684560	Phosphorylation (STY)
NPLPS(+79.97)KETIEQEK		4.17	2.44	1.3	2094000	2651100	223470	1804400	0	0	33849	0	5812800	777180	0	4703100	1163700	12667000	1573200	0	Phosphorylation (STY)
TST(+79.97)SWSSC(+57.02)VSGSPPK	XP_026131668.1:XP_026131667.1	7.7	2.44	2	2479800	2467500	863080	2776300	839410	30877	1779100	1216300	8174500	59772	2462700	4430000	1862100	5990200	2470000	1774800	Phosphorylation (STY); Carbamidomethylation
SAEES(+79.97)IPAIVILESTSTNELC(+57.02)LEEPASTVTDLK	XP_026123653.1	7.31	2.43	3.5	750090	492370	0	1079300	1243100	0	1146400	0	339040	1079900	71178	1102500	2411800	0	1961500	324290	Phosphorylation (STY); Carbamidomethylation
TQQTGDSSS(+79.97)ISSFSYR	XP_026124893.1:XP_026124892.1	4.24	2.43	4.8	328260	952580	0	66291	0	0	150620	0	1506800	308710	0	0	0	1938800	0	0	Phosphorylation (STY)
SRTT(+79.97)SLSSSYSMEGSR	XP_026056115.1	11.64	2.43	0.6	3423800	2382400	2047000	4455200	1669000	1964300	3424500	3240200	4209800	1225000	3954000	4690900	3597400	7318100	3859200	3320400	Phosphorylation (STY)
AAS(+79.97)FSQFTR	XP_026102270.1:XP_026064968.1:XP_026102269.1:XP_026064966.1:XP_026064967.1	7.99	2.43	1	601200	681950	54300	775920	191180	0	744210	555520	1959600	0	488210	514520	703400	2030700	0	318450	Phosphorylation (STY)
FAS(+79.97)FDKYPTEEDMIEWAK	XP_026125025.1	10.98	2.42	1	3371400	4149200	219560	3472300	2970700	4872100	2757400	2107500	4180700	1152400	2094700	4930000	4801200	5118000	5659000	2086400	Phosphorylation (STY)
FVS(+79.97)EGDGGLVK		12.27	2.42	1.3	2363400	1300600	0	2775400	750570	2940700	1908300	1010100	3839400	985960	1737600	4422600	2697300	5999400	2915800	2167900	Phosphorylation (STY)
TDLMFLKPC(+57.02)S(+79.97)PSR	XP_026122787.1:XP_026122782.1:XP_026059990.1:XP_026122797.1:XP_026059991.1	10.68	2.41	1.4	3484200	1848400	503560	4335800	1674500	2660400	2026300	1262100	7052500	1009000	4856300	8320900	2364700	4824400	5585000	3938300	Carbamidomethylation; Phosphorylation (STY)
GATATTQHAKS(+79.97)VDHHANEIWTSFK	XP_026137689.1:XP_026100475.1	6.41	2.41	1.6	703540	1092800	3964000	0	0	0	0	478660	0	1255400	988110	0	1811600	0	0	962490	Phosphorylation (STY)
S(+79.97)SEPSYS(+79.97)PISTR		2.35	2.41	1.6	246010	43328	2352600	68338	0	432390	41673	0	0	0	205190	424450	23719	0	0	98436	Phosphorylation (STY)
VSS(+79.97)SPDSNVTYHVEK	XP_026143305.1	3.08	2.41	1.3	272440	73406	0	107630	0	259190	0	92214	659900	121530	221770	856460	0	1289200	319740	85644	Phosphorylation (STY)
SEQPAEFEDIS(+79.97)PK	XP_026094765.1:XP_026094764.1	17.14	2.41	0.3	13781000	10419000	8039000	13426000	10423000	16179000	17074000	14375000	15641000	12429000	17618000	14495000	13012000	15622000	10650000	17310000	Phosphorylation (STY)
ES(+79.97)SEIIASQALR		2.32	2.41	2.4	2140000	0	1363300	0	0	0	0	261230	14111000	0	0	2417800	0	13946000	0	0	Phosphorylation (STY)
LHQVY(+79.97)FDAPVC(+57.02)K	XP_026110567.1:XP_026126119.1:XP_026126118.1	20.01	2.41	0.5	7495200	9029700	4879300	10736000	2633700	8587600	3689200	6813100	11425000	2910900	12340000	7125700	9531400	9114000	3351700	10260000	Phosphorylation (STY); Carbamidomethylation
RS(+79.97)SAGSLDSNMEGSIISSPHMR	XP_026131371.1	11.82	2.41	2.6	867260	1037000	355070	1246600	1405100	1004200	1085600	459600	968790	165170	803600	0	1093200	1460200	1109800	814820	Phosphorylation (STY)
TTT(+79.97)NEELEDMLESGK	XP_026145382.1:XP_026088060.1:XP_026088421.1:XP_026145059.1	5.65	2.4	2.3	664290	577560	30975	321660	427840	737650	758860	0	746370	0	555300	745560	1486500	1133000	1138800	1304100	Phosphorylation (STY)
S(+42.01)DKPNLEEVTS(+79.97)FDKTK	XP_026073170.1	6.14	2.4	0.5	267160000	582320000	557640000	414720000	310790000	331590000	187590000	80293000	181850000	196770000	189550000	126270000	254030000	172260000	181240000	240530000	Acetylation (Protein N-term); Phosphorylation (STY)
TSTSSWSEEPVHS(+79.97)NMDIS(+79.97)TGHMILAYMEDHLK	XP_026060786.1:XP_026060973.1:XP_026060972.1:XP_026060785.1:XP_026060971.1:XP_026060784.1	11.51	2.4	1.7	2299400	2319500	261210	2999100	2337700	1407800	4071000	869420	5941400	0	3797400	0	2901400	0	5148100	2437600	Phosphorylation (STY)
GLS(+79.97)ASLPDLDSESWIEVK	XP_026051263.1:XP_026051262.1	15.5	2.4	1.3	2293900	1956900	608540	2779600	4101800	1165500	4208200	809970	3579600	918540	3175600	1980500	3263900	195230	3713200	1951300	Phosphorylation (STY)
AVS(+79.97)LKNFILR		11.7	2.4	0.7	31332000	36254000	91708000	39636000	22471000	4077600	40585000	20628000	12379000	22596000	18494000	19811000	47819000	35902000	37005000	20614000	Phosphorylation (STY)
QMNLS(+79.97)PPPAGPVIMSIEEK	XP_026093470.1:XP_026056835.1:XP_026056834.1:XP_026093469.1:XP_026093468.1:XP_026056833.1:XP_026093467.1	4.32	2.4	1	1635800	2519100	616700	4651700	4693500	893130	2100200	399090	312490	193180	389460	217270	5402400	49475	1150800	949090	Phosphorylation (STY)
ALS(+79.97)YDDNLERPMS(+79.97)PPPTDINISNLWR	XP_026090271.1:XP_026090269.1:XP_026090270.1	40.23	2.4	1.2	7164200	0	5678400	11147000	6904000	5587100	7922700	2951500	11980000	0	7599200	10359000	11484000	5452100	11879000	8519400	Phosphorylation (STY)
VIS(+79.97)APS(+79.97)TPEDLTK	XP_026094765.1:XP_026094764.1	8.57	2.39	0.5	20484000	16151000	4961700	13932000	6247700	27814000	11782000	5893400	34339000	17667000	13998000	66094000	7270800	37531000	31536000	12047000	Phosphorylation (STY)
LYTAIGYSGSS(+79.97)HNLALPK		20.02	2.39	1	3055300	2481100	814470	2463900	3834100	4151900	3506900	2227300	5000700	1634800	3221300	3579600	3844500	3041500	3181400	2845300	Phosphorylation (STY)
SPS(+79.97)PPPPPC(+57.02)SPPVKR	XP_026063745.1	3.05	2.39	2.1	1103000	128750	1120700	337040	138520	218920	502990	958040	877210	5012300	0	485650	566210	1252300	4541900	403870	Phosphorylation (STY); Carbamidomethylation
DLNRSDSDS(+79.97)S(+79.97)LVISQTGEQLR	XP_026137790.1	6.57	2.39	3.4	882210	314440	1023700	820710	567920	604720	1129100	0	1410800	2141700	1955200	278690	324870	0	1264300	1397000	Phosphorylation (STY)
EIQSITDS(+79.97)SRGSIR		4.47	2.39	2.2	8270300	16521000	176260	3251600	1266600	352620	8755300	1268000	29155000	3893300	14082	7984500	7996000	32133000	1168300	10119000	Phosphorylation (STY)
NS(+79.97)MDSVDLWK	XP_026111285.1:XP_026111279.1:XP_026111284.1:XP_026111274.1	10.6	2.39	1.1	551360	529390	1608700	753360	0	518350	635690	0	944400	0	598830	651830	379280	496560	741020	413110	Phosphorylation (STY)
TVS(+79.97)VPADSRPHPESEHAR		19.51	2.39	0.8	3490000	3455700	4598900	4666200	1749500	3102300	3176900	0	4710100	4388800	3775200	4109600	2469300	4692300	3383600	4071100	Phosphorylation (STY)
YHGHSM(+15.99)S(+79.97)DPGVSYR		6.41	2.39	1.4	2463500	11799000	289540	1796400	47277	528980	1740400	705440	2173700	1899500	2078200	1035100	906570	11260000	408860	282460	Oxidation (M); Phosphorylation (STY)
TSPAQHS(+79.97)PSSNQTDIQEK	XP_026067745.1	9	2.39	1.7	1089500	433880	315720	1441400	0	598130	989610	822480	1997300	1542800	1176600	1727800	807740	2258300	1126800	1104300	Phosphorylation (STY)
ILAVDLIQGAC(+57.02)S(+79.97)PGSSQPR	XP_026123809.1:XP_026123806.1:XP_026123811.1:XP_026123810.1:XP_026123808.1:XP_026123812.1	10.47	2.38	1.7	2964700	3389600	453110	5761500	5061600	2977900	2414800	616200	2620300	1240100	3000700	2347700	6988500	2332000	3963800	1303200	Carbamidomethylation; Phosphorylation (STY)
T(+79.97)TPTEPNPPKLPTPNAVC(+57.02)QVIGMYDYTAQNDDELPFGK	XP_026095495.1:XP_026095613.1:XP_026095539.1	6.33	2.38	3.7	1698000	1386600	665670	3094500	0	0	0	0	0	5121400	0	4297000	3752600	0	4350100	2801800	Phosphorylation (STY); Carbamidomethylation
LQLSTSLEGPS(+79.97)QISSTSPYHR	XP_026118012.1:XP_026122077.1	6.44	2.38	1.4	1297600	0	169520	86130	888860	2012300	432590	1002100	3143800	858890	894240	1253500	1422400	3484400	2204200	1611500	Phosphorylation (STY)
AAS(+79.97)PAGSSILHSLNR	XP_026106170.1:XP_026067279.1	19.27	2.38	0.5	13111000	11796000	10491000	13908000	7986000	10722000	13784000	11151000	15915000	12404000	16020000	14774000	15593000	15561000	12518000	14038000	Phosphorylation (STY)
RNS(+79.97)VGSLDSTMEGSIISSPRPHQR	XP_026125640.1	13.95	2.38	1.7	1310200	1287100	1106500	1237400	989290	651920	1633600	929740	1859800	1595200	1409100	1926600	1624100	1381400	2020500	0	Phosphorylation (STY)
SNS(+79.97)PVTVLTGK	XP_026084664.1	11.36	2.37	2	702180	839680	0	1030400	592890	408220	1207700	417730	1478100	1143700	1175000	0	632080	851500	712980	42691	Phosphorylation (STY)
LT(+79.97)SDNTDPEIMR	XP_026127249.1:XP_026127247.1:XP_026127246.1:XP_026127245.1	24.5	2.37	0.7	6220400	4949800	3277700	12886000	3856900	6254100	6386700	4353400	7517300	2794300	5093300	8467600	7818200	10056000	4507700	5086300	Phosphorylation (STY)
SMS(+79.97)APSDLEMIANSDVEFTHGAQR	XP_026124046.1:XP_026124045.1:XP_026124044.1	7.08	2.37	2.1	886300	1321600	393300	1225900	597920	838940	405100	188340	1656800	123600	408510	1085000	1888800	717870	1375600	1067100	Phosphorylation (STY)
IYQFPDC(+57.02)DS(+79.97)DEDEDFKQQDQELK		13.19	2.37	0.8	20262000	17868000	4225300	20205000	8652600	23025000	16942000	8420100	34058000	21271000	20532000	42821000	16418000	27858000	25769000	15866000	Carbamidomethylation; Phosphorylation (STY)
NIS(+79.97)FDGKPVTPTS(+79.97)WTGGFSEILSLR		13.85	2.37	1	4606400	2008100	0	3025700	20569000	2177600	5870800	522410	8897300	0	379450	1543200	2559900	0	13586000	7957100	Phosphorylation (STY)
RS(+79.97)PSELFAQHIVTIVHHIK		6.71	2.37	1.1	26028000	12281000	3371200	26999000	17014000	14425000	39598000	36306000	41153000	17329000	39257000	12793000	41678000	33697000	31129000	23391000	Phosphorylation (STY)
YTPS(+79.97)RSPQTYSRPGSESGR		15.8	2.37	1.1	3946300	2643200	5045000	4467300	2338000	5161200	3792500	4402700	3709500	3129400	6720500	3372900	2331400	3528500	3589500	4963200	Phosphorylation (STY)
TLTHSAIC(+57.02)NLNITLPVYS(+79.97)KESDSEQEPDEETSR	XP_026123908.1:XP_026123906.1:XP_026123909.1:XP_026123904.1:XP_026123897.1:XP_026123895.1:XP_026123893.1:XP_026123902.1:XP_026123901.1:XP_026123898.1:XP_026123899.1	14.41	2.36	1.4	25657000	22516000	14221000	32765000	20089000	12443000	27945000	13579000	31573000	35742000	26101000	24965000	33545000	22931000	38116000	28329000	Carbamidomethylation; Phosphorylation (STY)
S(+79.97)PASSSQPPAFFSK	XP_026100550.1:XP_026100549.1:XP_026100548.1:XP_026100547.1	2.25	2.36	2	115640	0	0	17292	0	116560	0	0	104640	0	0	612770	0	463330	388130	31931	Phosphorylation (STY)
SGIES(+79.97)DEDPEAK		5.98	2.36	1.4	793220	0	658310	922300	762380	459140	491280	0	138800	866320	559890	4088300	765490	394620	1008300	783210	Phosphorylation (STY)
IS(+79.97)PAIHITMAETSK		4.81	2.35	1.2	265210	56639	0	81518	39321	397510	370310	0	763270	43167	200600	1008200	304160	434370	279080	0	Phosphorylation (STY)
AVAS(+79.97)PTVSR	XP_026083635.1:XP_026083616.1:XP_026083617.1:XP_026139148.1:XP_026139149.1	11.38	2.35	1.7	962190	0	0	904000	0	0	1303700	1670100	2303700	1585200	1848800	1717700	727880	1575700	285660	510330	Phosphorylation (STY)
VHLDLS(+79.97)S(+79.97)DEEEVEIDETIEESR	XP_026093574.1	2.46	2.35	1.6	173660	1282000	0	0	90028	0	59556	0	313420	48993	222280	290620	55430	0	164420	78126	Phosphorylation (STY)
RGS(+79.97)DELTVAR	XP_026118163.1:XP_026104061.1	14.99	2.35	1.1	5219800	965630	5749400	7744900	4428400	8785200	4916700	3005600	3957900	4112700	5055600	7203400	4586100	6049300	4409000	7327600	Phosphorylation (STY)
T(+79.97)PPKS(+79.97)PSSLR	XP_026065546.1:XP_026065523.1:XP_026065513.1:XP_026065539.1:XP_026065532.1:XP_026065557.1	3.38	2.34	1.3	19985000	8687700	15890000	12543000	3241400	24452000	7466200	3508900	13774000	15560000	9263500	134440000	3738200	6527600	30862000	9822600	Phosphorylation (STY)
EGS(+79.97)IETLSNSSGSTSGSIPR		6.45	2.34	2.3	546530	375320	224220	403890	244580	333390	543910	82265	1684300	865910	300940	549450	0	1124500	845860	619470	Phosphorylation (STY)
GIS(+79.97)ALLLNQEDPEGQM(+15.99)TVEEEEARR	XP_026082777.1	5.71	2.34	1.9	2329300	6370100	2206900	1571300	3964500	1616400	1289100	0	1701100	10253000	1815100	0	2339500	147900	0	1664400	Phosphorylation (STY); Oxidation (M)
AITALLGGAATS(+79.97)PR	XP_026096293.1:XP_026096292.1	31.34	2.34	0.4	4386600	3950800	2251100	6419800	4675700	4947000	5079600	2357600	4712100	3258500	5059500	4171800	6192000	3193700	5730500	3798600	Phosphorylation (STY)
APQPGS(+79.97)PNYC(+57.02)KPDALAMATAS(+79.97)PQR		39.92	2.34	0.9	18218000	18633000	17076000	30421000	19747000	14900000	21814000	6534400	18335000	18600000	19353000	19414000	25110000	0	21694000	21644000	Phosphorylation (STY); Carbamidomethylation
NVAWS(+79.97)SSGQSSC(+57.02)PDLEPAVPAPASTTAGGSSVHR		4.71	2.34	3	1014200	814950	244270	616760	293430	0	1505700	418490	765130	2361800	2010600	1605100	1391100	1600500	1585600	0	Phosphorylation (STY); Carbamidomethylation
APQPGSPNYC(+57.02)KPDALAMATAS(+79.97)PQR		43.15	2.33	0.5	15784000	16796000	9793100	18201000	11401000	9978600	20601000	11092000	20847000	14187000	18668000	15403000	21151000	14789000	16991000	16865000	Carbamidomethylation; Phosphorylation (STY)
S(+79.97)AGSS(+79.97)PSRQPPPPEQPFGK		11.42	2.33	1.8	3397900	4408800	6421100	4826500	2525700	2424500	4798000	0	2098600	9314500	4036500	99091	3519400	0	1188100	5308200	Phosphorylation (STY)
TESKPDPPPTS(+79.97)ASTEAAADTPAPAAEK	XP_026059586.1	6.66	2.33	1.6	5335900	2588500	2521000	4626600	802390	6765500	3549300	671930	7593400	4636200	3847200	22469000	2862200	6711700	6755900	3638300	Phosphorylation (STY)
APSSVDLEIQSEGT(+79.97)STPEPHHK	XP_026095905.1:XP_026095906.1	33.27	2.33	1	6999600	8021900	6092600	9180100	6091900	8482800	6619100	4729000	8418300	5992100	8075300	5823800	7384300	6446100	6826000	6810200	Phosphorylation (STY)
TANHFWTDPS(+79.97)ADELVQR	XP_026128835.1	11.47	2.33	1.5	811100	795440	396890	376650	795990	143030	1054700	646950	1305800	976800	843260	567220	1210200	1204100	949700	899840	Phosphorylation (STY)
SKLAPPGGS(+79.97)PSYVK	XP_026078252.1:XP_026078251.1:XP_026121880.1	4.55	2.33	1.5	127620	156110	526720	360720	8632.6	11744	75846	0	47017	0	108850	128440	180240	165660	0	144290	Phosphorylation (STY)
DSLSDSVSGEPSTDPHS(+79.97)PKAK	XP_026127553.1:XP_026126732.1:XP_026126723.1	13.78	2.33	0.8	3842000	3190500	8776900	6403700	3973500	2395100	4293400	3552800	1578800	4277800	5082900	1043300	3247700	1683500	3427700	4701700	Phosphorylation (STY)
H(+42.01)GS(+79.97)LGFLPR		7.74	2.33	0.8	1028700	1045200	0	829560	262040	1197800	1577500	0	2464100	1874000	1290600	1658000	816470	0	1270700	1144500	Acetylation (Protein N-term); Phosphorylation (STY)
RSDS(+79.97)TTSQEDFSLTLLDASLPPEAEPELR	XP_026058396.1	14.73	2.33	1.7	3220400	3801400	1622600	1793300	3811500	1125700	5550900	743090	4779000	4021700	3279200	3019900	4902400	440410	5943400	3470900	Phosphorylation (STY)
SQS(+79.97)PTPLSEGK	XP_026090824.1:XP_026090826.1:XP_026090825.1:XP_026090823.1:XP_026090822.1:XP_026090820.1:XP_026090821.1	7.77	2.33	2	1036600	345280	1973500	2762400	1086000	0	0	377400	957080	1497400	268200	1398600	1401600	1331600	795680	1353700	Phosphorylation (STY)
AAHM(+15.99)GPGDGPVKEDLT(+79.97)PGSLPESGR	XP_026063575.1	3.03	2.33	1.6	371670	1973000	186980	0	145640	65228	308140	0	754440	1204300	481870	132380	0	104880	0	218140	Oxidation (M); Phosphorylation (STY)
AIS(+79.97)LREPTGNHTPPQLSPSLNQAYPNAGSLDVQHLIMQADAR		10.91	2.33	2.2	13245000	10081000	4321400	11817000	10465000	11699000	23685000	11945000	9353600	11241000	9320900	7902400	21636000	7557700	27365000	20294000	Phosphorylation (STY)
NVSLMKPSHS(+79.97)ER	XP_026117367.1	9.18	2.33	1.5	1413400	160200	569300	2529400	979210	0	1437400	0	2522700	1027200	1878000	2453900	1532100	3020100	1298200	1793900	Phosphorylation (STY)
Y(+79.97)LLS(+79.97)RSIDGESALGDTLDR		6.71	2.32	1.8	417770	197140	317200	784500	987600	1172900	312280	0	0	432220	566050	21196	483750	12394	306270	673020	Phosphorylation (STY)
LLSFGYVEEENKSLDDDASSITSEQTST(+79.97)IAPEDELE	XP_026069909.1:XP_026069911.1	13.49	2.32	1.8	15237000	16775000	24150000	27905000	5140100	28377000	7347500	7724100	26985000	4814600	10480000	25881000	36399000	3399000	2944800	226500	Phosphorylation (STY)
EVLSC(+57.02)FSDSPPST(+79.97)PTFPEGGNPVLYGEEDNK	XP_026109940.1:XP_026109937.1:XP_026109936.1:XP_026109938.1:XP_026109935.1:XP_026109934.1:XP_026109926.1:XP_026109917.1:XP_026109910.1	11.51	2.32	1.1	9309600	8031500	1377300	7080100	5197300	9271000	7022300	3721800	17559000	13873000	6738400	17906000	9283500	12490000	13855000	6239200	Carbamidomethylation; Phosphorylation (STY)
KHYGS(+79.97)VELLISSDADGAIQR	XP_026067475.1:XP_026067477.1	16.29	2.32	1.7	10632000	14760000	7760500	10383000	10681000	267030	13706000	9057600	15752000	10580000	9182900	7577000	14784000	11496000	12759000	10731000	Phosphorylation (STY)
ATANS(+79.97)VDVS(+79.97)PVTTHR	XP_026051483.1:XP_026051484.1	16.76	2.32	1.4	3830600	4272000	3442800	5760600	1130500	1544200	2349400	2668400	5608800	6199900	4333900	5627000	3924100	2898400	3522700	4175600	Phosphorylation (STY)
S(+79.97)TGKEILQNLNDESDR		12.85	2.31	1.3	5942300	6462400	2782400	4947000	1973700	4673600	5354800	2811500	10618000	7412600	4980900	8871000	5232600	12021000	7460400	3531900	Phosphorylation (STY)
RVQS(+79.97)TDSLGSSGGALQSHGLGGQNNK	XP_026109426.1	23.23	2.31	1	2778500	3112400	3286400	2975100	2150900	1681200	2422000	2251800	2660200	3479300	2605400	3036400	2801400	3512300	3309000	2394100	Phosphorylation (STY)
VAAHTANFLLNTSSGT(+79.97)T(+79.97)TPASSR	XP_026064363.1:XP_026064357.1	26.66	2.31	0.6	8489100	17113000	5728800	7726000	2802400	2597000	7108900	3012200	15734000	11471000	3641900	9106900	8154900	16371000	11061000	5707200	Phosphorylation (STY)
STS(+79.97)SSDAQPAWMR	XP_026119333.1	13.09	2.31	1.1	1625400	798340	1166700	1637600	492040	1274200	1761200	1446800	3243300	943880	2373600	2055100	1568900	2340300	1571700	1706700	Phosphorylation (STY)
SLS(+79.97)QALSQNAELK	XP_026074367.1:XP_026074366.1:XP_026074362.1:XP_026074363.1:XP_026074360.1:XP_026074365.1:XP_026074364.1	4.41	2.31	2.6	133750	491420	0	0	45460	0	62794	0	0	189180	0	0	0	632360	425530	159530	Phosphorylation (STY)
RAS(+79.97)LSDIGFGK	XP_026130864.1:XP_026130863.1	26.88	2.31	0.6	25422000	27548000	12228000	26848000	14799000	21497000	26769000	20509000	40465000	19716000	26806000	30132000	28942000	40567000	20348000	24156000	Phosphorylation (STY)
T(+79.97)GSNAQAM(+15.99)LSDTAR	XP_026083397.1:XP_026083396.1	12.04	2.31	0.6	4806200	4569700	3785900	3794600	1964600	3063700	3791400	1759400	10122000	8357100	5471800	4137300	2396800	12643000	2804700	3431100	Phosphorylation (STY); Oxidation (M)
GWFGS(+79.97)GDSQNKPSPHPVKPLTNTALQGEK	XP_026112305.1	19.42	2.3	1	5351300	7009600	3783700	7426400	3231100	3322500	4946700	2108800	6649200	6276500	4158400	6264700	7483500	7054100	6248100	4306400	Phosphorylation (STY)
LKS(+79.97)ITLDDTNAPR	XP_026102094.1:XP_026102093.1:XP_026102092.1:XP_026102091.1:XP_026102090.1:XP_026102089.1:XP_026104869.1:XP_026104868.1:XP_026104871.1:XP_026104867.1:XP_026104870.1:XP_026104872.1:XP_026108744.1:XP_026121525.1:XP_026121524.1:XP_026121523.1:XP_026121522.1:XP_026121521.1:XP_026121520.1:XP_026102097.1:XP_026108751.1:XP_026108750.1:XP_026102095.1:XP_026108749.1:XP_026108748.1:XP_026108747.1:XP_026108…	27.65	2.3	0.5	11591000	11060000	13172000	14720000	8202800	9607000	12643000	5872700	14817000	10240000	11938000	11960000	12019000	16505000	9786800	11315000	Phosphorylation (STY)
ITQS(+79.97)PDDSKFLLK	XP_026134251.1	14.37	2.3	1.1	3422100	3200000	3401000	5386500	3945400	3737600	5405600	2189900	3576000	3152200	4955200	130620	4864000	303250	2423900	4660800	Phosphorylation (STY)
S(+79.97)PGSSSYLPSFFTK	XP_026067053.1:XP_026067049.1:XP_026106467.1:XP_026106439.1	3.49	2.3	1.2	549180	392210	145140	108870	0	582000	95839	0	1017700	0	128930	1984200	128170	1795400	1752200	107000	Phosphorylation (STY)
TMEATLQTIQDMVTIEDFDVTDC(+57.02)FHHSNSMES(+79.97)VK	XP_026077140.1:XP_026077142.1:XP_026077141.1	5.07	2.3	1.7	668570	0	0	0	4256700	0	0	0	1121700	0	1945600	0	0	0	2335500	369080	Carbamidomethylation; Phosphorylation (STY)
ELS(+79.97)NEHVTESVADLLALEAPMDYK	XP_026115272.1	54.44	2.3	0.8	82661000	73573000	46969000	81820000	97876000	59565000	112950000	46878000	97900000	81434000	78064000	85407000	120750000	46701000	129590000	80423000	Phosphorylation (STY)
RQS(+79.97)APDNIPGVLSVAVADLTLSQR	XP_026078904.1:XP_026078902.1:XP_026078903.1:XP_026078906.1:XP_026078905.1	14.37	2.3	2.3	826430	0	505110	1453500	551230	228520	1379700	525100	1316800	961400	557930	836130	1651300	708820	997770	723090	Phosphorylation (STY)
RLS(+79.97)EQLAHTPTTFR	XP_026139532.1:XP_026139530.1:XP_026139531.1	28.03	2.29	0.6	4914800	4702100	3809700	6260400	4489500	5412900	6024900	3447700	5036700	3751800	4833900	5002800	6352600	5390700	4689000	4517900	Phosphorylation (STY)
AYHEQLS(+79.97)VADITNAC(+57.02)FEPANQMVK		2.45	2.29	2.8	668260	4888700	42328	285690	33359	38314	0	0	2862900	0	0	558650	0	1298200	0	15818	Phosphorylation (STY); Carbamidomethylation
FIS(+79.97)DQAIDC(+57.02)IEAK	XP_026068071.1:XP_026068070.1:XP_026068072.1:XP_026108023.1:XP_026108003.1:XP_026107995.1:XP_026108016.1:XP_026108008.1:XP_026068073.1	26.77	2.29	0.6	3977500	3874000	1030200	4361500	3195800	3550500	5469300	2487500	6104400	3298700	5002100	3479900	5054000	4047200	4868700	3838900	Phosphorylation (STY); Carbamidomethylation
GDS(+79.97)ETDLEALFNAVM(+15.99)NPK		7.81	2.29	2.3	379550	877280	134720	0	279600	281240	259170	0	489980	1531900	281140	378680	380850	349210	379110	70317	Phosphorylation (STY); Oxidation (M)
ASGQAFEVILS(+79.97)PTAPDAK	XP_026083310.1	19.71	2.29	0.5	123660000	135370000	39160000	148410000	122110000	147370000	143780000	49355000	155970000	109350000	128450000	126420000	188220000	98848000	159080000	103020000	Phosphorylation (STY)
LSSESHHGGS(+79.97)PIHWVLPAGMNAK	XP_026110816.1:XP_026110815.1:XP_026110814.1	15.59	2.29	2.1	14299000	14221000	11687000	14279000	13110000	13891000	13899000	12075000	16754000	9799600	14512000	16946000	18879000	15851000	14623000	13954000	Phosphorylation (STY)
ILS(+79.97)LTDLDPDVLESMHSLGC(+57.02)FR		18.96	2.28	1	1135100	290820	0	533500	1841100	1322900	2587100	974950	1548200	28755	1227500	786510	1359700	167860	3192200	1165900	Phosphorylation (STY); Carbamidomethylation
AGPAQS(+79.97)LSPLVASPEGEYS(+79.97)GPLPPPGPPLEVLGSQR	XP_026080751.1:XP_026080693.1:XP_026080889.1:XP_026105166.1:XP_026118660.1:XP_026105165.1:XP_026118659.1	5.66	2.28	2.6	415330	432910	369430	693080	0	253510	854760	0	244430	2276300	0	0	380840	0	724640	0	Phosphorylation (STY)
SGHGSSTLPESFDS(+79.97)KPSKPVPKPR		6.65	2.28	2.3	1066000	3266200	2767000	877110	0	0	1199600	0	421070	3020600	0	325560	487610	793270	1384000	1448600	Phosphorylation (STY)
VSSPFSMQALGSPS(+79.97)K		30.06	2.28	0.6	6912300	8199000	3529500	9075800	5879400	5776400	8806200	4348000	9110400	5200700	6669800	6404300	10274000	7370500	7244800	5796000	Phosphorylation (STY)
T(+79.97)PPKS(+79.97)PGSLR	XP_026063575.1	3.36	2.28	0.9	30190000	13960000	25511000	18231000	5488200	41398000	11708000	5202500	18339000	22497000	15192000	199460000	6712000	9873400	43396000	15882000	Phosphorylation (STY)
DGS(+79.97)PLM(+15.99)VTENVTSATTTHVTK		4.68	2.28	3.4	2818700	12518000	1288300	1339800	1337600	714530	1943500	697730	2780000	12254000	1328200	1588600	1379100	1643400	432100	1035200	Phosphorylation (STY); Oxidation (M)
ELNSDFT(+79.97)PTLK	XP_026067745.1	6.98	2.28	1	567850	568500	0	495020	0	169790	1106900	234460	1533000	543910	427360	585880	909170	963610	980130	0	Phosphorylation (STY)
LNVPETMTEVLDVS(+79.97)DEEGDDTMTGDGGEYLR	XP_026123908.1:XP_026123906.1:XP_026123909.1:XP_026123904.1:XP_026123897.1:XP_026123895.1:XP_026123893.1:XP_026123902.1:XP_026123901.1:XP_026123898.1:XP_026123899.1	9.47	2.27	2	2924600	2174400	478400	2839500	722690	2982400	4346200	0	4379600	2578000	3095800	5585200	4544200	255380	7363100	2523800	Phosphorylation (STY)
KHPQVQQEASGS(+79.97)PTPK	XP_026097263.1:XP_026097262.1:XP_026097265.1:XP_026097261.1	25.94	2.27	1	17393000	118970	40676000	10197000	4443800	9689900	9708000	19152000	23351000	31874000	14278000	35253000	10408000	31180000	3979200	16593000	Phosphorylation (STY)
AT(+79.97)VISEIPSHDAMVTLDEVSEGEEDFLNETNEGQYSK	XP_026072432.1:XP_026072431.1:XP_026072429.1:XP_026072430.1	8.93	2.27	2.3	4868400	3105500	1648400	5184200	6954900	2117700	9373600	0	6524700	4922500	4101000	6333200	9896800	0	8612600	4250300	Phosphorylation (STY)
ELEEEDENS(+79.97)DDEVEVDSHTMVK	XP_026113339.1	49.53	2.27	0.7	13006000	11515000	10161000	13831000	8842100	13496000	12669000	6887300	19797000	9982200	13697000	20680000	10759000	14044000	15611000	13113000	Phosphorylation (STY)
GAVGATLGGVAWVGSKS(+79.97)FELTK	XP_026094637.1	13.07	2.27	1.1	2416700	4643900	1053200	6401400	4770400	738330	4702200	1852700	1154400	1784200	1585400	0	5236200	0	0	2328300	Phosphorylation (STY)
RLLPGFS(+79.97)QDI	XP_026086405.1:XP_026086404.1:XP_026086403.1:XP_026086402.1:XP_026086401.1:XP_026086400.1	14.12	2.27	1.6	1704800	2692500	931770	3293500	933190	274360	2038500	207590	2125000	1360800	1148400	1782900	3232200	2557600	1843300	1150300	Phosphorylation (STY)
WDS(+79.97)YENFNR	XP_026069783.1:XP_026069782.1:XP_026069781.1:XP_026069780.1:XP_026069784.1	3.05	2.27	1.1	248090	0	0	0	275630	0	459300	1970800	0	0	0	0	0	1015600	0	0	Phosphorylation (STY)
DLC(+57.02)SETTGS(+79.97)PIIYNPHTALSIEK	XP_026054995.1:XP_026054994.1	18.76	2.26	1.1	5787100	5757200	2810400	6416300	5341900	4317600	5931600	4046200	7316100	7562900	4006000	6783200	7504400	5707900	7946700	5358200	Carbamidomethylation; Phosphorylation (STY)
SSS(+79.97)PDHSC(+57.02)VSLK	XP_026052989.1:XP_026107489.1:XP_026107487.1:XP_026107483.1:XP_026107485.1:XP_026107484.1:XP_026107482.1:XP_026107481.1	19.1	2.26	0.7	17416000	1984900	13839000	27306000	12611000	18105000	18019000	18875000	22244000	13528000	16612000	21700000	11642000	28588000	17885000	18295000	Phosphorylation (STY); Carbamidomethylation
HSC(+57.02)PAT(+79.97)PEDTEDGQLQISVYEDSVAAHLTK	XP_026128293.1:XP_026128292.1:XP_026128291.1:XP_026128297.1:XP_026128295.1:XP_026128298.1:XP_026128294.1	2	2.26	1.3	251910	0	0	215220	2270400	0	0	0	0	0	221580	0	1071400	0	0	0	Carbamidomethylation; Phosphorylation (STY)
EQLMNSSMGS(+79.97)GTTTLR	XP_026115765.1	5.06	2.26	1.8	321080	225550	0	397560	0	0	431150	0	1497200	0	0	169790	712940	951400	430690	0	Phosphorylation (STY)
AAFVQDVS(+79.97)KEHIVEVR	XP_026081978.1:XP_026081976.1:XP_026081973.1:XP_026081979.1:XP_026081975.1:XP_026081974.1:XP_026081972.1:XP_026081971.1:XP_026081970.1:XP_026081969.1:XP_026081980.1	30.57	2.26	0.7	44967000	48603000	29453000	41964000	47218000	48861000	59427000	37382000	50844000	41484000	54619000	31412000	59846000	35304000	43032000	45057000	Phosphorylation (STY)
DAPPAIS(+79.97)PLTPKAEEK	XP_026065219.1:XP_026066113.1	6.63	2.26	2	1399600	1267400	4938400	1496800	2361600	0	2601300	678930	0	2058800	1514500	23722	1276200	0	606670	2169200	Phosphorylation (STY)
DS(+79.97)GSEHGGFAAGPGPMQQGAASR	XP_026080961.1	4.66	2.26	1.5	950580	606890	328060	1058000	66998	113320	1583300	288830	2697600	1106900	1083500	1263400	173720	2693100	940470	254530	Phosphorylation (STY)
S(+79.97)TVASMIHR		2.9	2.25	2.3	232190	1172900	18615	0	5337	0	0	0	1334500	0	0	135820	7551.5	808120	0	0	Phosphorylation (STY)
KAQS(+79.97)AAC(+57.02)MEVSLPVSSLTEESR	XP_026121351.1	4.28	2.25	3.4	910190	2815800	32378	195380	724490	387660	282500	0	0	0	682080	1999800	816860	4192200	1115200	408420	Phosphorylation (STY); Carbamidomethylation
VQGEAVSNIPENTQTPTVPEES(+79.97)EEEEVDETGVEVKDIELVMSQANVSR	XP_026116043.1	27.45	2.25	1.5	11753000	11171000	15964000	18003000	16712000	6663600	20690000	3064400	0	16646000	14988000	0	24581000	0	10625000	17192000	Phosphorylation (STY)
MSDTLEADPAVTTGT(+79.97)PTTR	XP_026098703.1	11.09	2.25	1.6	3717100	2062200	379030	5094100	2155200	3011700	6186000	1926300	7590300	1653700	3508000	3645300	7044700	3525500	4132100	3842900	Phosphorylation (STY)
EEPVLT(+79.97)PVEDAIIK	XP_026080238.1:XP_026134914.1	4.73	2.25	1	16920000	16330000	13215000	0	350710	33861000	796910	5211800	26198000	3630700	10762000	46252000	543920	37591000	50911000	8139300	Phosphorylation (STY)
RAS(+79.97)SQIVRPAPYFER		37.79	2.25	0.5	41354000	40155000	37584000	41668000	33496000	39273000	45408000	33412000	43036000	42754000	47870000	39537000	45750000	42992000	43844000	43537000	Phosphorylation (STY)
AQAVLQAVSAVQEGGS(+79.97)PSSAAGESVLTPAPSPVLR	XP_026061683.1:XP_026139212.1	30.37	2.25	0.9	20003000	19957000	13314000	32835000	20651000	13101000	24200000	5749300	17891000	26942000	18728000	18916000	29294000	7565300	26998000	23899000	Phosphorylation (STY)
GSDS(+79.97)PNSFLDQEC(+57.02)RR	XP_026051868.1:XP_026051867.1:XP_026051869.1	7.41	2.25	1.6	599160	799920	639950	1099200	445540	454670	592120	522100	873690	880350	879400	30087	513990	42438	466420	747450	Phosphorylation (STY); Carbamidomethylation
SLS(+79.97)IDSETQAADEGYQR	XP_026060807.1	32.57	2.24	0.5	9124100	12660000	4860800	12262000	4498100	8665600	9259100	6383900	13888000	8691000	10266000	9553000	7559200	12317000	7092000	8905900	Phosphorylation (STY)
SSS(+79.97)ISGAMYNLEK	XP_026112178.1	18.67	2.24	1.4	6491700	13845000	3754400	9613700	1854100	0	6178800	0	18544000	3444200	5532800	4796100	6381600	15986000	2520000	4923900	Phosphorylation (STY)
GSPS(+79.97)PQVVFLK	XP_026127441.1	16.66	2.24	0.6	2547300	2084000	855410	2964700	1182000	3697600	2604700	1519100	4181200	2359600	2631000	3631600	2757600	3205600	2498600	2036100	Phosphorylation (STY)
HLPS(+79.97)PPSLDSIITEYLR	XP_026126489.1:XP_026126301.1:XP_026126300.1	6.25	2.24	1.6	251130	0	0	130750	799960	105960	1177100	849290	58139	0	205740	0	368330	0	0	71672	Phosphorylation (STY)
GNLPSPALES(+79.97)S(+79.97)DSSNATVEDEEMK		6.36	2.24	2.4	1034600	550400	192970	811470	183040	1573100	1033900	0	102630	974020	779690	3148500	1481000	79707	2546000	2062100	Phosphorylation (STY)
IADC(+57.02)SVQT(+79.97)DDEDTEDKLM(+15.99)SR		3.05	2.24	1.8	277550	1182300	49586	465200	53175	0	0	0	891200	1273400	0	0	0	248410	0	0	Carbamidomethylation; Phosphorylation (STY); Oxidation (M)
GM(+15.99)S(+79.97)EDESLKHIIR	XP_026096597.1	5.23	2.24	1.8	1255800	1541200	1802000	997450	1007200	645780	1188400	435460	878600	5136500	1563700	623000	57401	241970	813720	1905000	Oxidation (M); Phosphorylation (STY)
VAIIRT(+79.97)PPK		3.27	2.24	1.4	115210	0	0	0	0	1090200	236960	0	0	0	0	0	0	0	400930	0	Phosphorylation (STY)
TDHGAEIVSLEES(+79.97)PHGLSTVSSSGSINM(+15.99)ADPPQLSTLADQVSASLAK	XP_026078932.1:XP_026078933.1:XP_026078935.1:XP_026078934.1:XP_026078936.1	11.52	2.24	2.2	2368400	2804900	3731200	0	7552800	0	5020400	0	0	9004900	0	0	0	0	3333900	4077200	Phosphorylation (STY); Oxidation (M)
VRVST(+79.97)ENSSSLSPPVLPPPPPPLLAK	XP_026090551.1	2.51	2.23	2.2	374800	232040	88539	65309	441660	81394	198990	0	145390	556440	194810	781630	1624500	26790	1011800	172650	Phosphorylation (STY)
AAGTDGGKT(+79.97)SPMSHSFANFQHLNR	XP_026061527.1	30.54	2.23	1	5681100	4893500	5419800	7805300	4106300	4833100	6127000	3616800	6576700	4918900	6203000	5792200	6950100	5821200	6156700	5995700	Phosphorylation (STY)
SEMEIVASTVSSEETAVEAMET(+79.97)QSPEDPTK	XP_026122538.1:XP_026122539.1:XP_026122537.1:XP_026122536.1:XP_026122535.1	3.94	2.23	2.2	192330	0	323420	631760	0	0	0	0	0	190360	0	840890	670690	227870	0	0	Phosphorylation (STY)
SGS(+79.97)S(+79.97)TEMLNKPQDK	XP_026088314.1	17.63	2.23	0.7	13578000	7795400	18461000	19935000	11240000	15093000	11534000	5278900	6466700	17581000	16129000	28598000	10531000	2513900	11917000	20594000	Phosphorylation (STY)
QTS(+79.97)TPNASDLEQQPEINVEEWLHK	XP_026071436.1:XP_026071435.1:XP_026071434.1	13.23	2.22	1.6	2096600	0	2503700	7166300	0	0	0	0	0	8193000	0	2876600	10710000	0	0	0	Phosphorylation (STY)
DSGS(+79.97)EHGGFATGPGPMHPGAASR	XP_026135987.1	5.37	2.22	2.1	863030	410440	0	1326200	52023	100980	1538400	127000	3998700	434360	1096000	364620	402480	2283100	659530	151660	Phosphorylation (STY)
KMS(+79.97)FEGAEGRPAPPTSLPLQGQEGM(+15.99)SSQR	XP_026110512.1:XP_026110524.1:XP_026110517.1:XP_026110530.1	20.68	2.22	0.8	10362000	9812800	11441000	10318000	9790700	6969500	11702000	6164300	8302200	19238000	12016000	8393700	11639000	8934900	9472400	11227000	Phosphorylation (STY); Oxidation (M)
GLS(+79.97)KEDQIIAER	XP_026110229.1:XP_026142514.1:XP_026142513.1:XP_026142512.1	21.57	2.22	0.6	2740500	2508000	2920600	2790000	2404300	3929800	2660300	1553200	2787900	2295200	2959800	2855300	2531200	2685200	2533500	3693000	Phosphorylation (STY)
KSTVMSAPHSS(+79.97)PAMR	XP_026068866.1:XP_026068865.1	24.5	2.22	0.8	3412600	2634400	2460300	4831900	2431400	1650400	3489400	4028100	4733200	1625100	4383100	4016000	3804600	3714900	3588500	3797200	Phosphorylation (STY)
APIQELYNPALESVAS(+79.97)LDDLQR	XP_026142365.1:XP_026142366.1:XP_026142362.1:XP_026142360.1:XP_026142359.1:XP_026142363.1	6.77	2.22	1.6	626020	649180	140160	424930	362740	702800	220600	0	961140	617810	283720	1530700	793120	754500	1699300	249590	Phosphorylation (STY)
IGDLQAAIEDEMES(+79.97)DDNEDLINSLQDMVTK	XP_026082183.1:XP_026082180.1:XP_026082176.1:XP_026082179.1:XP_026082177.1:XP_026082175.1:XP_026082174.1:XP_026138069.1:XP_026138068.1:XP_026138067.1	11.85	2.22	2.6	1415100	0	0	1123100	4980100	0	3318900	0	2824000	0	0	0	2119400	0	6861200	0	Phosphorylation (STY)
TSTTGS(+79.97)PKPDKPPVAK	XP_026096001.1	9.37	2.21	1.2	1673100	0	1885400	457280	219410	2000400	448300	2313300	2340500	2432300	1758700	4243100	1208700	3523200	823000	1443200	Phosphorylation (STY)
RPS(+79.97)ANC(+57.02)DPYAVTEALIR		11.29	2.21	2	5840700	5027200	1792500	4461000	2416900	7543000	4132900	2434000	10422000	4156600	4534000	12128000	5261500	9920500	9035100	4344900	Phosphorylation (STY); Carbamidomethylation
GNLPSPALES(+79.97)SDS(+79.97)SNATVEDEEMKAR		9.26	2.21	2.7	2555400	3503900	5938500	3338000	4050100	0	3852200	0	140420	2586700	3086000	0	5164900	0	576430	6093400	Phosphorylation (STY)
NVPQEES(+79.97)LEDSDADSDFKGQNVTLDAILQNATSDNAVVQLSAVQAAR	XP_026093931.1:XP_026093846.1	10.71	2.21	2.5	2394300	0	0	1995300	11223000	0	5098800	0	3192300	0	4657800	0	0	0	7104800	2642200	Phosphorylation (STY)
SRT(+79.97)LDNSDLNC(+57.02)LSEDLLK		40.8	2.21	0.5	8816800	7649800	4295800	10820000	9329200	7213400	9238000	6175600	9921800	9310500	8050700	9363500	12792000	9016900	10292000	8783200	Phosphorylation (STY); Carbamidomethylation
SIC(+57.02)DYRS(+79.97)FDDDDSVDGSRPSSAQAAFK	XP_026087464.1	22.09	2.2	1.2	9743200	11063000	5878900	13046000	8153800	7581600	11656000	6316400	12132000	9812800	12510000	5985700	12584000	10260000	9656400	9509900	Carbamidomethylation; Phosphorylation (STY)
LC(+57.02)DFGSASHVADNEITPY(+79.97)LVSR	XP_026093451.1	21.08	2.2	1.3	3980800	3904800	1363700	5669300	5324800	3414300	4298600	2398600	4735500	3505600	3338800	3747300	5831900	3625600	5302800	3250200	Carbamidomethylation; Phosphorylation (STY)
LC(+57.02)DFGVSGQLIDSMANS(+79.97)FVGTR		8.64	2.2	1.9	621600	696120	0	0	1367800	243310	488640	65104	1027400	0	0	466550	1653900	530470	1867400	917280	Carbamidomethylation; Phosphorylation (STY)
ARS(+79.97)PDVISSASTAM(+15.99)SQDIPEIASETLQR	XP_026086591.1:XP_026086589.1:XP_026143363.1:XP_026143362.1	4.78	2.2	2.3	2496800	5550300	2080900	0	502260	0	0	356360	3372400	16800000	485410	2152100	1461100	2298300	2232500	160300	Phosphorylation (STY); Oxidation (M)
QVTPPFKPQITDDYGLDNFDTQFTNEPVQLT(+79.97)PDDEDVIKR	XP_026098721.1:XP_026125084.1	13.86	2.2	2.8	4438200	4888000	3476600	7651700	7292400	2515900	10229000	0	3694400	10804000	0	0	8464300	0	3833400	3722800	Phosphorylation (STY)
SNS(+79.97)VGSLDSTMEGSIISSPRPHQR	XP_026099940.1	4.89	2.2	1.9	665800	475660	303180	217350	285220	189920	947310	438990	1110100	609600	1326700	927690	781390	732200	966460	675300	Phosphorylation (STY)
EGQAIQGFS(+79.97)PTR	XP_026068449.1:XP_026068446.1:XP_026068445.1:XP_026068444.1	15.41	2.19	0.9	2344500	1708500	1482700	3870800	1772000	3291800	2600600	1230300	2723800	1381100	2648100	2794200	2248300	2735800	2219500	2460000	Phosphorylation (STY)
VGHSVS(+79.97)SPTS(+79.97)PC(+57.02)EDMIK	XP_026132986.1	20.12	2.19	0.8	18460000	10087000	10162000	27164000	13430000	22605000	23861000	7236200	22332000	21321000	24544000	23829000	19435000	9591000	18919000	22380000	Phosphorylation (STY); Carbamidomethylation
ISNKLS(+79.97)NAATTVTNK	XP_026121586.1:XP_026068569.1	7.24	2.19	2.1	449040	1250900	0	838690	0	0	467000	421310	913990	363250	29756	0	611610	1507800	316040	15342	Phosphorylation (STY)
LSLTGDGVGTVS(+79.97)PNMR	XP_026063288.1:XP_026063279.1	8.68	2.18	1.3	1836600	1756600	144020	2215600	966320	1919100	1933600	736100	2178400	651180	1377800	2186800	3871800	2727100	2943500	1941500	Phosphorylation (STY)
DLGPWS(+79.97)PLPK	XP_026114966.1:XP_026069895.1	15.54	2.18	0.8	1964300	1884000	1180200	2821500	1163100	1813000	2642800	1148600	2464300	2122600	2115300	1823400	2507800	1956900	2159200	1662500	Phosphorylation (STY)
AMS(+79.97)QDHVLSPAHSKPHR	XP_026096100.1:XP_026096101.1:XP_026106212.1:XP_026106213.1	20.83	2.18	1.5	4483800	5420200	4778900	6779500	3670200	3777900	3756900	1817700	4266300	6619600	3958500	6159100	3513600	4019800	5035000	3683900	Phosphorylation (STY)
ILQEKLDQPVS(+79.97)APPS(+79.97)PR	XP_026115943.1:XP_026141453.1	2.84	2.18	4.1	1176300	742080	9525600	452930	1444500	67994	2616400	140170	62265	75962	852730	87473	0	0	422220	1153900	Phosphorylation (STY)
TAATGLLM(+15.99)TPY(+79.97)VVTR	XP_026079025.1:XP_026079562.1:XP_026133222.1	4.73	2.18	1.5	725630	568770	0	151700	2606100	1816300	1129300	0	306120	1458400	736500	316510	60974	40631	965000	728100	Oxidation (M); Phosphorylation (STY)
RPERPNS(+79.97)LDLSITTLPLLDGK	XP_026114909.1	11.65	2.18	1.4	1406500	1876100	399050	1300900	614380	1005800	2080700	697450	2697500	863760	977020	1617800	2305200	1245700	2070000	1346700	Phosphorylation (STY)
SKSQSSGT(+79.97)NPMGFITTR	XP_026123814.1:XP_026070888.1	12.28	2.18	2.1	1484700	1957400	2009800	2619600	1057500	44613	244540	902510	1981500	459800	1730200	1604900	2106800	2538400	1452200	1560900	Phosphorylation (STY)
TGAVGIGTQEHYQDGTGNTTGTMGTLPNSNS(+79.97)TTVYMDSAK	XP_026082777.1	12.24	2.18	2.4	6203700	9229300	2096600	7395200	3444300	170260	9132200	713990	16578000	4189600	1223500	7867400	10801000	11080000	7857900	1276800	Phosphorylation (STY)
DGILPWSS(+79.97)FKK		17.77	2.18	0.5	28084000	50754000	18037000	27282000	11997000	9662800	29161000	8794400	66931000	31254000	14317000	18121000	33421000	61609000	26435000	13487000	Phosphorylation (STY)
AS(+79.97)AGLLLSGPGRSMDMDISHATQISSEFR	XP_026052146.1	4.97	2.18	2.7	638770	1057100	480360	1671100	2726100	0	1098800	77752	0	0	0	0	1701400	0	0	768910	Phosphorylation (STY)
SAPQIDGDLIGVT(+79.97)TPEETTK	XP_026145337.1	5.96	2.18	2.2	5265200	4081300	1101100	4502600	1230100	5772800	3981600	619370	9066700	1879800	3694800	23127000	4445500	12584000	40210	2850200	Phosphorylation (STY)
KTIVEATYMYDNVADNVTNENVS(+79.97)SPR	XP_026082407.1:XP_026082406.1	15.11	2.17	1	2831900	1841700	2414400	4391900	1971900	1420700	3794900	1097100	3843300	2804300	2328400	3066200	3888900	2968500	4112000	2533400	Phosphorylation (STY)
KILNDLS(+79.97)FDAQSVPR	XP_026059897.1	32.48	2.17	0.5	18844000	34492000	11876000	25150000	13039000	5271800	19491000	9528100	33393000	17089000	12305000	15824000	23769000	31852000	19324000	10262000	Phosphorylation (STY)
APPPGPPARPGS(+79.97)R		11.68	2.17	1.6	1764000	1115000	550840	2032500	715080	2049400	1650100	1192400	2925600	1980600	1700200	2859000	1218600	2331800	2064900	2073600	Phosphorylation (STY)
LFLAYPHDSGALS(+79.97)QSFDELHLFDDTSADLVSR	XP_026064052.1	15.78	2.17	1.4	7432600	1320900	0	3769200	21623000	6842600	14774000	1320900	11624000	0	12884000	300120	5216000	48142	24118000	7648800	Phosphorylation (STY)
SGSEYNLPTFMSLYS(+79.97)PTEK		11.38	2.17	1	8987800	1993200	6325000	4325300	13821000	2420200	3246500	11307000	15745000	8442000	13663000	11277000	4136600	8230000	19121000	10764000	Phosphorylation (STY)
DSS(+79.97)FSGSGWGAGQR	XP_026102979.1:XP_026102980.1	4.53	2.16	1.3	208010	827260	201890	0	0	0	0	0	699750	0	0	0	0	1391300	0	0	Phosphorylation (STY)
SRLS(+79.97)PVSSLPR	XP_026072290.1	17.65	2.16	0.6	11775000	8242500	10350000	12484000	10127000	10093000	13456000	9641700	13496000	8428700	13979000	14108000	14756000	13564000	10605000	13292000	Phosphorylation (STY)
GLYAGATVLSS(+79.97)PSSEELTQDQGDR		8.48	2.16	1.9	1037300	860470	182800	1045100	309580	898600	969350	184520	2557000	1376200	587480	1937200	1701200	1206100	986850	757670	Phosphorylation (STY)
GVFPMSFVHILS(+79.97)D		14.68	2.16	1.1	740330	700670	197050	694260	535000	703060	1641600	299850	958450	349120	842990	463480	1153400	295600	1448900	821470	Phosphorylation (STY)
RALS(+79.97)YDDNLERPMS(+79.97)PPPTDINISNLWR	XP_026090271.1:XP_026090269.1:XP_026090270.1	18.02	2.16	1.4	6943300	6132300	10100000	10152000	5604200	2364400	8822000	2253300	4474900	7042100	7534100	5111200	11783000	3516800	11067000	8193000	Phosphorylation (STY)
VLISVATQQIS(+79.97)PVQIDR	XP_026141060.1:XP_026141059.1:XP_026085029.1	11.47	2.16	1.8	2234800	2043400	307270	2000700	1125600	1948300	2188100	609540	4075600	2996400	2515700	3221800	2787600	2169400	3675600	1857600	Phosphorylation (STY)
RDS(+79.97)FIGTPYWMAPEVVMC(+57.02)ETSK		24.52	2.15	0.5	19944000	13260000	4947700	18189000	28091000	19804000	30387000	12333000	28684000	10264000	20204000	21175000	26554000	11339000	34782000	19141000	Phosphorylation (STY); Carbamidomethylation
GAGTAS(+79.97)DDEFENFR		14.9	2.15	1.3	1839600	1665900	1234300	2077800	925260	1710800	1816700	1216800	3202300	1958600	2546400	1412100	1676200	2771400	1475500	1903700	Phosphorylation (STY)
ES(+79.97)AAPEGDVPMR	XP_026112112.1	9.48	2.15	1	1995400	1678600	2509600	3439100	17992	0	1663100	0	9743300	0	772020	2071400	1480000	4855200	1054700	646150	Phosphorylation (STY)
RTGS(+79.97)NAQAMLNDTAR	XP_026139107.1	32.52	2.15	0.6	6042200	4808400	7135800	9629600	4092100	4709300	5437900	4344700	8331000	4488200	5750300	6931600	5152600	9856100	5560500	4404400	Phosphorylation (STY)
SMS(+79.97)IDDTPR	XP_026069398.1:XP_026069397.1:XP_026069396.1:XP_026069395.1:XP_026069394.1:XP_026069393.1	7.8	2.15	1	393170	0	0	1658000	0	0	812870	0	0	0	0	859730	638550	1347300	0	581130	Phosphorylation (STY)
SGVS(+79.97)ITIDDPIR	XP_026122738.1:XP_026122739.1	15.32	2.15	0.8	1614900	2817700	701610	2372500	1499200	1195600	1738700	0	2534700	709330	1301900	2197000	2223200	1652300	2342200	937680	Phosphorylation (STY)
GDS(+79.97)LILEHQWELEKLEQLHEVEK	XP_026055823.1:XP_026055826.1:XP_026055822.1:XP_026055821.1:XP_026055820.1:XP_026055819.1:XP_026055818.1:XP_026055817.1:XP_026055816.1:XP_026055815.1:XP_026055814.1:XP_026055813.1	27.14	2.14	0.9	8748400	8100900	6077400	8173900	17618000	12866000	12372000	9688600	6558400	3333700	7863400	2029900	14623000	3304700	9580700	9035600	Phosphorylation (STY)
VGHSVSS(+79.97)PTS(+79.97)PC(+57.02)EDMMK	XP_026078879.1	15.8	2.14	1.2	5984900	5820000	2372300	6198300	4044800	8719300	7583500	2301400	7290800	4720400	8561200	7994900	6720300	1727600	6918200	8800300	Phosphorylation (STY); Carbamidomethylation
S(+79.97)LNEIAIDLTETGTLK		19.06	2.14	1.2	2497500	2815500	1270600	2180200	3482000	1199900	3780300	1433800	4165200	1584700	3395500	2379800	3017800	527860	3710200	2518500	Phosphorylation (STY)
NTS(+79.97)FSEHKLTTGVTEGM(+15.99)TPTAGVPR	XP_026078701.1:XP_026078700.1	4.17	2.14	5.4	727510	3030300	413390	526210	1254800	106500	1418500	0	0	2239200	0	0	1093200	0	640780	189770	Phosphorylation (STY); Oxidation (M)
RM(+15.99)S(+79.97)TDLSELEHR		2.42	2.14	1.6	158670	0	37111	0	112600	0	213450	54780	173570	881530	0	163010	0	426490	67620	249910	Oxidation (M); Phosphorylation (STY)
S(+42.01)VLS(+79.97)DSLGDVSSDSFWEVGNFK	XP_026065894.1:XP_026065893.1:XP_026065891.1:XP_026065892.1	11.62	2.14	1.4	1316100	912230	409910	1319600	2233300	438840	1262800	0	2600200	1175500	2537800	880800	1771600	0	2453200	1745500	Acetylation (Protein N-term); Phosphorylation (STY)
AESGASVIT(+79.97)PPNS(+79.97)PSIAMPVTSIVDVFGAVPFVGSGQPR	XP_026066960.1:XP_026066961.1:XP_026066959.1	13.52	2.14	2.4	703610	0	0	568920	1480800	0	1737000	0	0	0	1746400	732230	686330	0	2892400	710160	Phosphorylation (STY)
RDS(+79.97)STEIFSDSTK		12.26	2.14	2.4	1605100	1398000	344650	2063500	603530	1373800	887350	1550500	2339100	1298500	1813600	2231600	1133100	3902900	1385600	1751200	Phosphorylation (STY)
METPQSAS(+79.97)PVK	XP_026133733.1:XP_026134045.1:XP_026134044.1	14.63	2.14	0.6	24460000	13936000	9742600	32593000	13282000	35104000	22227000	19694000	42346000	0	26985000	50359000	18720000	38071000	20954000	22889000	Phosphorylation (STY)
ARSAST(+79.97)SPSQAFQPGPIPSSGAGSQK	XP_026066132.1	8.84	2.13	1.7	1729500	1768400	2081800	1754700	1222400	1193200	1522400	301490	1677600	1485800	1312800	2185200	2153300	1556800	2819000	2908500	Phosphorylation (STY)
KTPEGSAS(+79.97)PVQGQHGATNPELENMSPLDK	XP_026069541.1	44.57	2.13	0.5	76361000	61647000	62226000	91449000	58097000	60258000	88405000	43689000	86629000	76018000	94260000	81177000	96630000	75247000	81500000	88188000	Phosphorylation (STY)
ARTDHGAEIVYQS(+79.97)PDISMDGS(+79.97)PR	XP_026063575.1	12.64	2.13	1	35509000	40036000	53093000	43186000	42743000	37161000	37903000	14864000	17662000	28580000	48778000	34528000	38635000	16224000	37659000	41587000	Phosphorylation (STY)
S(+79.97)RTLTNVHDAILEDLVFPSEIVGK	XP_026088581.1:XP_026146749.1	4.91	2.13	2.2	1242600	5503700	179360	806800	3703300	367300	89823	0	3877800	0	344490	1126600	75013	1451600	674980	438500	Phosphorylation (STY)
VLDS(+79.97)DEDDDDEGEDIFTIAR	XP_026123503.1	28.03	2.13	0.7	10606000	12988000	9764600	12046000	8255900	9178000	12457000	6613700	11451000	13731000	12116000	9160300	13054000	7459100	10692000	10119000	Phosphorylation (STY)
DKEIS(+79.97)DDEAEEEEKPEK		4.32	2.12	1.2	681980	44591	868480	446240	403200	0	641600	0	0	1141300	472180	4699300	204190	0	950470	358150	Phosphorylation (STY)
IAELEEEQS(+79.97)QGSTTNSDWTK	XP_026067745.1	2.22	2.12	1.4	118430	185540	0	67346	0	50378	169000	0	795260	0	0	162210	71136	275560	0	0	Phosphorylation (STY)
LQS(+79.97)FSNSFGIR	XP_026145912.1	8.27	2.12	1.3	1358400	2476800	627160	888320	943060	623650	1313700	131850	2546600	1021400	797790	0	1769000	4261100	1745100	1229900	Phosphorylation (STY)
GS(+79.97)SGSHLTPSAILYR	XP_026128512.1:XP_026128513.1:XP_026128511.1:XP_026074652.1:XP_026128514.1	10.27	2.12	1.8	1966900	2215000	1570600	1319200	1436100	1536600	2481700	869340	2555800	1604900	2024300	1459800	2838400	2991800	2013400	2585900	Phosphorylation (STY)
ANGLPS(+79.97)PTHSAHC(+57.02)SFYR	XP_026110587.1	2.95	2.12	2.3	9477900	16717000	7725000	133800	95748	234390	860770	39590	22028000	20611000	20021	18524000	4021200	25763000	25394000	0	Phosphorylation (STY); Carbamidomethylation
FGTSGGSPSVGVTSRHS(+79.97)TGR	XP_026064360.1:XP_026064350.1	31.41	2.12	0.8	7976100	13362000	14258000	6171100	4718300	3263200	5773300	7582500	7078300	6883400	10091000	11591000	4918900	10832000	8036700	5081100	Phosphorylation (STY)
LTFDSSFS(+79.97)PNTGKK	XP_026051241.1:XP_026051240.1	18.84	2.12	0.6	9818800	7625900	6182100	12558000	7145100	7503600	12506000	7100700	14006000	7566900	10716000	10556000	12974000	10945000	10351000	9545900	Phosphorylation (STY)
QTLQSATIEAIEAIETDEDGEAIRGFS(+79.97)PQHK	XP_026090378.1	26.34	2.12	1.1	11435000	8116900	7467800	12127000	31320000	6888800	23157000	12756000	6334900	8226600	9943400	1012500	23961000	439990	10487000	9292400	Phosphorylation (STY)
IQAKPES(+79.97)APQTLQR	XP_026086301.1:XP_026086300.1:XP_026086303.1:XP_026142768.1:XP_026142767.1:XP_026142766.1	8.98	2.11	1.3	483450	399230	208000	603010	222880	241180	476090	220670	1069900	559520	819640	529590	415380	557390	428990	500230	Phosphorylation (STY)
ISS(+79.97)LLQS(+79.97)PSFREELDVLIQEQMK	XP_026100851.1:XP_026100842.1:XP_026100835.1	6.12	2.11	3.3	551530	0	27365	59162	1498900	43352	287810	0	1271400	101000	1965000	102060	31152	0	2251700	634020	Phosphorylation (STY)
SQS(+79.97)ADITLSSEK	XP_026132971.1:XP_026132949.1:XP_026132960.1	3.2	2.11	2.7	3642900	1119700	189780	0	0	4515900	0	1503800	6878900	1359200	1536300	14390000	1930600	16091000	3428400	1699000	Phosphorylation (STY)
SLLKS(+79.97)VEEELHQR	XP_026077271.1	8.24	2.11	0.6	478530	1028400	793210	511470	751960	788720	469190	187830	0	451340	456520	584890	0	971010	183390	0	Phosphorylation (STY)
NYKS(+79.97)SPEIQEPIRPLEK	XP_026093386.1:XP_026093382.1:XP_026093387.1:XP_026093385.1:XP_026093383.1:XP_026093381.1	22.77	2.11	1	2866100	3064400	2247900	3226400	2305900	2668800	3277000	1779500	3083300	3941000	3040400	2928900	3443200	2373400	2631700	2980300	Phosphorylation (STY)
SRS(+79.97)LSESYELSTDLQDK		17.02	2.11	1	8914200	15341000	4444500	9972700	4532900	3579700	9815300	6862900	17519000	6909200	7543000	8126300	8541200	17149000	7382400	5993900	Phosphorylation (STY)
RQILEMS(+79.97)ADEEDTEDVEGHIK		5.98	2.11	2	686420	1093500	446950	1250500	363470	443110	621740	286860	285710	178130	585740	855070	1140900	1686100	631610	426940	Phosphorylation (STY)
LS(+79.97)MPDATAIQPK	XP_026135715.1	3.92	2.11	3.8	427780	84803	2483600	631110	0	0	162770	0	626670	0	371440	758280	0	0	1139500	158490	Phosphorylation (STY)
GAPSTS(+79.97)PSAHSISSMTPDR		21.07	2.11	0.9	3818900	2817100	3056400	5189700	2784800	3465300	4417500	3046500	4881600	2506100	4654200	4295000	4304700	4176500	3898000	3790700	Phosphorylation (STY)
IQS(+79.97)DVTHSAMFGVPVSQSTQQLQAATAEASLNK	XP_026130154.1	15.13	2.1	1.5	6168000	6878300	4346900	10399000	4043900	4009900	6605800	1409600	8042300	7618000	2971100	6814400	8304100	8142600	7019700	5915000	Phosphorylation (STY)
AVNFIEEAMQIDS(+79.97)ENGEDEDDDEEFVAPVINR	XP_026057722.1	6.84	2.1	2.5	782830	1311600	0	0	0	0	0	0	1548900	3492700	0	0	0	150240	5239000	0	Phosphorylation (STY)
IYIDS(+79.97)PT(+79.97)NTSISAASFC(+57.02)SLATQGFR	XP_026120839.1	7.08	2.1	1.5	456350	525100	0	513070	76480	33027	442680	110950	789040	1300100	126390	865890	775100	168130	855110	264150	Phosphorylation (STY); Carbamidomethylation
SRPANVPAQRS(+79.97)LDEVQHSR		9.57	2.1	1.7	2904200	2788900	6970800	5793300	3157600	564900	3693800	3529900	627640	3417900	3748800	301830	3537400	191340	1668800	3569600	Phosphorylation (STY)
S(+79.97)YSITGPISR	XP_026078038.1:XP_026078037.1:XP_026078036.1:XP_026078042.1	17.28	2.1	0.9	1446400	1980700	1120500	1676300	811340	1136800	1354000	0	2794800	1079500	1620400	1463100	1255100	2909100	1225800	1268800	Phosphorylation (STY)
IPHLQYEVGSYDVSVPDQPGS(+79.97)FDAIHGMR	XP_026058237.1	4.42	2.09	1.5	2133900	226050	0	0	0	4057100	0	0	3269700	0	219220	11140000	230380	3912400	8467400	486680	Phosphorylation (STY)
GILAADESIGS(+79.97)LGKR	XP_026081808.1	5.63	2.09	1.8	615660	166630	636560	618390	129150	261320	184280	0	1962200	1091500	742820	407520	772690	306300	1054200	901440	Phosphorylation (STY)
AQGGPLPSGPKPFAARPTAAAS(+79.97)PAR	XP_026087514.1	31.33	2.09	0.5	48327000	52406000	47380000	59130000	50967000	49417000	64692000	25979000	34501000	51121000	57088000	44145000	59574000	28614000	50225000	49675000	Phosphorylation (STY)
RS(+79.97)HSFDMGDFGASQC(+57.02)LSYPR	XP_026141185.1:XP_026141184.1	2.54	2.09	2.7	481770	343520	0	321820	99420	0	1504700	228190	602230	355070	0	0	2090800	1312600	13767	354380	Phosphorylation (STY); Carbamidomethylation
TES(+79.97)VPC(+57.02)DINNPLR	XP_026101089.1:XP_026101083.1:XP_026101081.1	15.6	2.09	1	3449500	4762400	887350	4275400	2956500	2775600	4455200	622930	6007200	2883200	3624500	2587600	4028500	6132600	2563200	3180700	Phosphorylation (STY); Carbamidomethylation
MS(+79.97)LPMDIR	XP_026130864.1:XP_026130863.1	17.17	2.09	0.5	690310	1146400	1057900	1034200	0	713740	773770	0	1022000	0	523490	739790	974580	755960	1109000	503920	Phosphorylation (STY)
SELETLS(+79.97)PIHTPQR	XP_026132613.1:XP_026132614.1	13.97	2.09	1.3	28083000	9946800	7719200	41219000	32767000	42608000	36419000	18580000	398600	21987000	34455000	33940000	41275000	32460000	32957000	34521000	Phosphorylation (STY)
APS(+79.97)PHVVQENLHSEVVEVC(+57.02)R		11.16	2.08	1.4	2861200	4487700	1021000	1918700	790010	2583600	1760900	1122200	4516600	3100500	2546400	5684600	2050800	4613400	4976900	1744500	Phosphorylation (STY); Carbamidomethylation
STS(+79.97)VSGEIYTLER	XP_026079635.1:XP_026079636.1	3.42	2.08	0.8	258700	1083500	0	50708	0	0	0	0	1224900	0	0	317900	0	970440	190750	42381	Phosphorylation (STY)
SLVS(+79.97)S(+79.97)PEDLNKDFEALR	XP_026070825.1	3.56	2.08	1.2	179180	85574	54397	0	20542	306660	225340	0	56462	449000	50590	581420	146350	0	598210	113180	Phosphorylation (STY)
VNS(+79.97)LC(+57.02)T(+79.97)EDESPHKQFSTSSIDLTPLDMDSLPAAR	XP_026125882.1	8.94	2.08	2	1590100	1251300	0	2198000	393640	0	2149400	0	1913400	3288500	1911200	1722200	3688000	1099900	2293700	1943100	Phosphorylation (STY); Carbamidomethylation
ASS(+79.97)PGSSSSVPLPSVMLDR	XP_026087126.1:XP_026087130.1:XP_026087127.1:XP_026087129.1:XP_026087125.1	25.01	2.08	0.8	12201000	9685500	6173600	13497000	10127000	12718000	12575000	8165000	12324000	12617000	14893000	13640000	16056000	9967200	17437000	13139000	Phosphorylation (STY)
GPPS(+79.97)PPAPVMHSPSR	XP_026147369.1	3.81	2.08	1.1	8612200	3962500	4019900	4611300	4118100	7513900	16517000	8805400	20062000	10627000	18151000	7912700	7529500	5644500	3474700	6233300	Phosphorylation (STY)
LSPS(+79.97)PPHAEQLLIEPENNM(+15.99)QHHHSLPR	XP_026082116.1:XP_026082115.1	4.63	2.08	1.2	3628800	12630000	5241100	1126400	4396400	0	2928600	0	3179400	14836000	1431400	2021200	1964300	0	2392500	2284600	Phosphorylation (STY); Oxidation (M)
LDFS(+79.97)ADSLLK	XP_026064360.1:XP_026064350.1	9.5	2.08	0.4	74017000	71075000	21426000	55602000	39857000	57191000	62912000	62096000	87962000	69825000	59542000	106930000	69928000	151100000	150550000	44257000	Phosphorylation (STY)
S(+79.97)YELPDGQVITIGNER		2.66	2.08	2.4	465280	160790	0	0	0	443150	0	0	1016600	64622	53183	3086700	33857	293210	1802600	24451	Phosphorylation (STY)
SQLEGHST(+79.97)QNLQQVEDWFVC(+57.02)R	XP_026090598.1	8.43	2.08	0.8	4205400	5889300	2846000	4882600	486240	513990	4085000	320250	10115000	7319400	220950	4879900	4308200	8587300	5906300	2720300	Phosphorylation (STY); Carbamidomethylation
APHDGPDGC(+57.02)PPGPQGQLFDTTHDVDLC(+57.02)LVS(+79.97)PC(+57.02)EFK	XP_026061651.1:XP_026061650.1	25.38	2.08	0.5	34171000	29823000	7385900	44657000	33827000	32285000	37047000	10976000	36152000	38306000	29915000	38561000	55696000	22910000	53263000	41753000	Carbamidomethylation; Phosphorylation (STY)
S(+79.97)SSFGSSSSY(+79.97)PMSPIPSIK	XP_026080601.1	14.34	2.08	1.8	1046200	1416200	839360	1295400	381020	303120	1617900	508440	1169300	1935300	1035500	1185400	1149600	734620	1303300	818270	Phosphorylation (STY)
RSDSM(+15.99)T(+79.97)FLGC(+57.02)IPPNPFEVPLAEAIPLADQPHLLQPNAR	XP_026139126.1:XP_026139123.1	11.88	2.08	3.2	1214200	0	0	0	1759700	1181600	4004300	704110	2199300	0	1662300	1265300	1544100	0	3892500	0	Oxidation (M); Phosphorylation (STY); Carbamidomethylation
HLGS(+79.97)LS(+79.97)EDDPDPDTLYLK		4.27	2.07	2.3	100150	144370	17259	476930	280480	0	141110	0	0	0	0	0	442160	0	0	0	Phosphorylation (STY)
RAVS(+79.97)VHEDSLLQHAAMLDPEELK	XP_026143340.1:XP_026143338.1:XP_026143337.1	16.53	2.07	1	2433800	4024000	2124200	2825900	2344700	406260	2317800	2156900	3365300	1829400	0	2719100	4401600	4125900	2220800	1644800	Phosphorylation (STY)
LSQS(+79.97)DKNLIDSMDQSAFAGFSFINPK	XP_026131112.1	4.07	2.07	2.1	147980	0	0	233270	0	93460	44044	0	1202900	240180	0	0	0	145320	260580	0	Phosphorylation (STY)
TYFSHWSDLS(+79.97)PGSGPVK	XP_026109996.1	8.07	2.07	1.7	1506900	279520	94061	813190	101940	3298100	1853000	224410	3133400	1988600	1407800	1956900	2390800	1719600	1942300	1400100	Phosphorylation (STY)
RFGT(+79.97)SGGSPSVGVTSR	XP_026064360.1:XP_026064350.1	6.07	2.06	1.1	462370	529770	133850	286970	0	0	443050	269620	1603500	387980	729260	292790	201830	1375900	569340	111600	Phosphorylation (STY)
RFS(+79.97)DFLGLHSK	XP_026097994.1:XP_026097993.1	17.6	2.06	0.8	807230	845160	444860	826250	719160	1019300	884050	570530	898690	410450	853180	797570	929010	1074400	960510	875340	Phosphorylation (STY)
VNS(+79.97)LC(+57.02)TEDESPHK		4.69	2.06	2.1	226000	66445	0	295110	77978	0	90050	0	889210	267880	0	574520	95162	853520	104490	75718	Phosphorylation (STY); Carbamidomethylation
TS(+79.97)LDDTYTMGEGLKR		11.92	2.06	0.8	2950200	2092900	787840	2612900	1067500	4456100	2894100	1655400	5498100	964640	3604700	3988300	3373700	4954000	2526600	3776000	Phosphorylation (STY)
RNS(+79.97)KPQIQPKPQT(+79.97)PPPTK	XP_026076523.1:XP_026076522.1	24.16	2.06	1.4	31088000	27190000	60213000	34491000	28202000	27178000	24517000	3775000	4669600	99439000	25136000	50421000	20182000	0	26002000	34900000	Phosphorylation (STY)
EYLHS(+79.97)AGTISPTSS(+79.97)LEEDKC(+57.02)FK		40.36	2.06	0.6	38413000	45732000	18844000	39127000	31634000	39911000	48596000	20187000	48672000	54685000	48835000	31600000	43288000	22739000	38107000	44241000	Phosphorylation (STY); Carbamidomethylation
S(+79.97)SALVAHTELLPSQLGSHETHR		17.16	2.06	1.1	31067000	56080000	15075000	27834000	22403000	15468000	25476000	19700000	74849000	30335000	24053000	21158000	30005000	60571000	20393000	22599000	Phosphorylation (STY)
EWS(+79.97)EQGSPGGSNMGSTVQLR	XP_026119645.1	8.68	2.05	1.7	2189900	1800000	698140	2353500	503770	1888600	2034700	917640	5375300	1047000	2271700	3608000	1671800	4682200	2409200	1587200	Phosphorylation (STY)
DIFPVSVESYS(+79.97)S(+79.97)AEEELKEIQR	XP_026101715.1:XP_026101714.1:XP_026101712.1:XP_026101713.1	12.8	2.05	1.8	852250	2013800	1159500	1276100	972830	681880	841450	0	318380	2019500	402910	247410	1376500	0	553320	920340	Phosphorylation (STY)
MS(+79.97)GFIYK	XP_026091791.1:XP_026091881.1	16.02	2.05	0.6	3151400	2477800	1637200	4289900	2152500	3832800	3737200	2142900	4375000	1457800	4079200	3200700	3181600	4499700	3035000	3171100	Phosphorylation (STY)
YRPAS(+79.97)PTSGGPGGSDR	XP_026138031.1	47.01	2.05	0.6	32819000	16821000	31370000	43507000	18001000	31515000	26187000	34940000	41616000	29998000	40809000	40091000	21701000	52164000	27773000	35794000	Phosphorylation (STY)
LDPGS(+79.97)PEIHNQSPVC(+57.02)PEHNDVK	XP_026062829.1:XP_026062828.1:XP_026062827.1	6.16	2.05	2.5	1528300	1269100	0	843700	426760	1399900	1135900	307530	4030900	1697900	600090	3941900	1733700	3567900	1097800	872240	Phosphorylation (STY); Carbamidomethylation
S(+79.97)GGSKAWGNNQDGVVASQPAR	XP_026146709.1:XP_026146710.1	9.88	2.05	2.4	968500	754220	1086900	1690300	653390	384030	1405500	916340	1931900	879890	1245000	100850	799940	1121200	1002500	555640	Phosphorylation (STY)
AAGS(+79.97)LNLGNFFASHK	XP_026128964.1:XP_026128962.1:XP_026128963.1:XP_026128965.1	16.74	2.05	0.5	38904000	81497000	31483000	54793000	23101000	24996000	32290000	31438000	47164000	32985000	24559000	33663000	37416000	61106000	42607000	24469000	Phosphorylation (STY)
AYLQSVAEDRDYMS(+79.97)DSEVSNIR		36.96	2.05	0.6	14087000	19922000	8311300	24455000	11765000	10488000	16640000	7638200	18246000	9646800	15015000	5718300	22667000	13042000	13213000	14534000	Phosphorylation (STY)
KLGLS(+79.97)PLTEFK		20.29	2.05	0.7	12789000	10694000	4417400	11563000	12623000	20200000	14493000	10875000	13576000	9208700	13643000	15086000	16579000	12699000	14799000	11378000	Phosphorylation (STY)
RFS(+79.97)LPSGNMNR	XP_026074002.1:XP_026073995.1:XP_026073989.1	16.33	2.05	0.9	8882000	13543000	5369500	9643200	5444300	5300700	4941100	5670800	21051000	5245300	6122000	8284500	8310800	19592000	7481600	7231000	Phosphorylation (STY)
HAS(+79.97)LPVEMTDSPSSLR	XP_026097202.1	2.98	2.05	2.4	178210	123980	65177	374240	303820	60277	853810	266810	83458	63087	121040	68390	209790	36657	4085.5	38498	Phosphorylation (STY)
AGFQTEDFSLYAC(+57.02)AS(+79.97)PK		16.61	2.04	1.2	2313400	2250600	0	2232900	1523900	2285000	3574800	700430	4126500	1761600	2913700	2950800	3570800	914290	3690100	2205700	Carbamidomethylation; Phosphorylation (STY)
LELKPIDKS(+79.97)PEPNPVMTDTPIPR	XP_026124316.1:XP_026124315.1:XP_026124312.1:XP_026124311.1:XP_026124310.1:XP_026124308.1:XP_026124314.1:XP_026124313.1:XP_026124309.1:XP_026124319.1:XP_026124317.1	10.56	2.04	1.9	1429000	969580	178050	1777200	1446000	1644900	2120400	0	1184800	937350	1987100	2559300	3258000	461770	1665000	1245400	Phosphorylation (STY)
SLS(+79.97)LQSGELES(+79.97)PGDKFSGGTFDKPIHPR	XP_026079646.1:XP_026079645.1:XP_026079644.1:XP_026079643.1:XP_026079642.1:XP_026079640.1:XP_026079637.1:XP_026079639.1:XP_026079638.1	9.7	2.04	2.3	1082500	2049200	604880	1244600	1051000	740400	0	0	1737500	2461200	1442100	1338700	1480900	327430	587870	1171500	Phosphorylation (STY)
GIS(+79.97)ALLLNQEDPEGQM(+15.99)TVEEEEAR	XP_026082777.1	3.36	2.04	2.4	612750	1087000	134160	66571	134080	559800	157760	0	1211700	3780300	258890	0	692510	525170	402810	180360	Phosphorylation (STY); Oxidation (M)
ILLPVAPS(+79.97)SPK	XP_026139347.1	7.61	2.04	0.5	1130700	2505200	0	0	0	3156800	0	0	129380	2634400	0	3413200	0	1026600	4094400	0	Phosphorylation (STY)
SVS(+79.97)TEGFGFK	XP_026053982.1:XP_026053980.1:XP_026053978.1:XP_026053983.1:XP_026053981.1:XP_026053979.1:XP_026053977.1:XP_026053976.1	17.91	2.04	0.5	5565000	6191800	3285300	7000300	3150300	4683500	6088800	3932400	8794400	3351400	5763700	5933300	5957700	9253000	5090700	4999100	Phosphorylation (STY)
MDS(+79.97)SPIFDQEPKDEPPELSQGQALLSESEK	XP_026094765.1:XP_026094764.1	7.95	2.04	2	2807300	2520600	141600	2502200	752040	4038300	2375000	0	8590600	3743400	1188200	3991900	2632100	4776700	2971200	1885500	Phosphorylation (STY)
S(+79.97)PDC(+57.02)THDNPLETR		9.63	2.04	0.7	11392000	6601500	5938800	9957000	3779300	11958000	7668900	9812900	19182000	8639800	9889300	24847000	5114800	21521000	16701000	9273200	Phosphorylation (STY); Carbamidomethylation
ELVGSGPGSGGGAGSSGS(+79.97)SSSVGGNFIGR	XP_026075949.1	10.29	2.04	2	1488500	2961000	1063100	1738300	254170	0	1627400	1072300	3673400	2245800	1044100	1916700	1760200	1533600	469390	967990	Phosphorylation (STY)
DRS(+79.97)SSAPNVHINTIEPVNIDDLIR		24.47	2.04	0.8	22263000	41680000	26850000	9818800	8397700	29027000	11073000	6392300	10660000	52767000	10243000	31247000	12124000	27376000	45778000	10518000	Phosphorylation (STY)
VM(+15.99)TPVTSGKT(+79.97)SPVK	XP_026073030.1	24.88	2.04	0.6	5790000	2921500	3692300	4258300	3465200	9790300	6542100	3041400	5122700	9106100	8543400	9528600	3280100	5277600	5557200	6722600	Oxidation (M); Phosphorylation (STY)
NFS(+79.97)VGRQHTSPAAPTTSTAALAQEAC(+57.02)K		11.83	2.03	2.2	4618600	6374600	8102900	521090	8206900	4969300	1776500	11247000	1162500	183050	11218000	0	2018300	0	11365000	2133500	Phosphorylation (STY); Carbamidomethylation
VSVS(+79.97)AGEIHR		15.87	2.03	0.4	4305100	3797500	2797800	5614500	2580000	5135300	4835200	3279900	6562000	3596400	5530100	5605400	3933300	2098400	4094600	5115600	Phosphorylation (STY)
KINDLEGGQMDVS(+79.97)PGQTADESVHPVNIPR		20	2.03	0.4	114400000	115930000	105390000	126810000	98208000	94240000	117520000	67375000	127080000	109930000	121310000	131510000	130610000	118770000	134320000	116930000	Phosphorylation (STY)
LRPVS(+79.97)PDMIRR		5.29	2.03	1.3	1284900	858680	3418200	1141200	3408000	1515400	1049500	1014300	302660	173980	1396500	31543	3037600	46811	544070	1335700	Phosphorylation (STY)
ASS(+79.97)VSGAEEVR	XP_026098774.1:XP_026126637.1	11.93	2.03	1	1209400	0	506290	1698400	837140	659550	1086800	1144400	1619800	1822100	1513900	1862600	1289500	1705800	936100	1458200	Phosphorylation (STY)
TDLTDTAVDGELTATES(+79.97)DQEDESEAK	XP_026097357.1:XP_026097359.1:XP_026097355.1:XP_026097356.1:XP_026097353.1:XP_026097350.1:XP_026097349.1:XP_026097348.1	11.93	2.02	1.3	1961200	4124600	2212900	3217100	1365500	0	2348100	611990	1574400	2812200	1362900	3050100	1979200	1410700	1385200	1962300	Phosphorylation (STY)
RPNADS(+79.97)DEEEDKGSIAPPIHDIYR	XP_026106717.1:XP_026143774.1:XP_026086883.1	21.97	2.02	1.4	21375000	26876000	17724000	27381000	16713000	26943000	24260000	13153000	35336000	27672000	26422000	0	27330000	0	29024000	21787000	Phosphorylation (STY)
S(+79.97)DPLLVGVPTSENPFK	XP_026144976.1:XP_026061657.1:XP_026144967.1:XP_026144959.1:XP_026061656.1	2.46	2.02	3.2	216490	102610	0	0	0	184710	248990	0	1108000	316270	0	892120	80960	203350	50388	59941	Phosphorylation (STY)
SS(+79.97)GSFLGGMFGGNHKVEDAC(+57.02)EIYAR	XP_026100873.1:XP_026085809.1	2	2.02	2.4	182260	102360	52612	0	294910	0	474890	264750	0	0	121390	0	681830	0	741110	0	Phosphorylation (STY); Carbamidomethylation
STS(+79.97)SGQYTSFSEPHGK	XP_026143045.1:XP_026143043.1:XP_026143047.1	10.37	2.02	1	799200	903810	1107600	1401700	0	412640	713690	0	1536500	580050	988910	1168000	0	2364000	811140	0	Phosphorylation (STY)
DES(+79.97)KEPIVEVR		5.7	2.02	0.9	1072800	0	0	948550	0	1413000	707110	0	2109300	0	0	6350600	0	2094400	1850800	618390	Phosphorylation (STY)
DSGVEDGHES(+79.97)PSYNTPSQR	XP_026126937.1:XP_026126940.1:XP_026126938.1	3.31	2.02	1.4	121310	142360	0	21832	53375	0	187580	0	361630	0	0	253730	83160	580940	0	134990	Phosphorylation (STY)
KLS(+79.97)LLGQPC(+57.02)AVC(+57.02)LEEFK	XP_026059021.1:XP_026059416.1:XP_026059438.1	17	2.02	1.8	1060700	937820	0	1359100	837940	1080300	1236100	769700	1077300	1090100	976620	1159400	1935700	1106400	1359800	985110	Phosphorylation (STY); Carbamidomethylation
DLATS(+79.97)PSMPR	XP_026141900.1:XP_026141899.1:XP_026141898.1:XP_026141897.1:XP_026116916.1:XP_026116917.1	17.75	2.02	0.6	3494400	2327400	1791000	4374900	1566300	4919600	3586000	2228600	6222500	1811900	4417400	4277300	2912900	5390700	3221000	3368300	Phosphorylation (STY)
KVAEQEEEQS(+79.97)QGS(+79.97)TSYSDWMK	XP_026094765.1:XP_026094764.1	7.61	2.02	1.9	788890	1044500	0	1210300	372120	307950	2134300	0	1013600	1465100	1387400	1226200	1455000	217140	0	0	Phosphorylation (STY)
TS(+79.97)WMNLK		10.63	2.02	0.8	1254300	1472200	457770	1866600	319050	699710	1565200	647490	3160600	694280	750080	1083400	1446500	2987800	996370	667400	Phosphorylation (STY)
SIQHSAS(+79.97)MPVMR	XP_026145912.1	13.28	2.01	0.8	13862000	18299000	11566000	12805000	4897100	7189400	9175300	1808300	50261000	4763100	9946500	7770600	9911000	43718000	7683400	8143000	Phosphorylation (STY)
LC(+57.02)DFGSGSHVADNEITPY(+79.97)LVSR	XP_026056946.1	35.74	2.01	1.1	7520600	7181900	2554300	10408000	9292800	6554200	8637900	5463800	8498300	6705500	7496300	6716500	10347000	7734700	9121500	6096200	Carbamidomethylation; Phosphorylation (STY)
S(+79.97)NSIQQMEQLNR	XP_026060592.1:XP_026060590.1:XP_026060591.1	2.95	2.01	2.8	268430	0	0	233320	0	0	37151	0	1238600	37276	0	0	75151	2329500	0	75549	Phosphorylation (STY)
GES(+79.97)LDNLDMPR	XP_026074118.1:XP_026074117.1:XP_026074116.1:XP_026074115.1:XP_026074113.1:XP_026074111.1:XP_026074109.1:XP_026074107.1:XP_026074110.1:XP_026074114.1:XP_026074112.1	4.68	2.01	1.7	180960	0	0	651140	0	128430	0	0	794490	0	0	279790	148770	631650	0	80104	Phosphorylation (STY)
SPVS(+79.97)PVVEETPIGSIK	XP_026123908.1:XP_026123906.1:XP_026123909.1:XP_026123904.1:XP_026123897.1:XP_026123895.1:XP_026123893.1:XP_026123902.1:XP_026123901.1:XP_026123898.1:XP_026123899.1	2.83	2.01	1.1	179060	35721	0	0	0	150920	30352	0	395710	56874	101700	1267000	46979	116630	440740	43246	Phosphorylation (STY)
VS(+79.97)VDGEWLC(+57.02)LR		7.73	2.01	0.4	18469000	16020000	3686900	23388000	11322000	869790	24544000	8960300	42094000	17689000	18990000	18832000	28677000	22610000	23200000	16150000	Phosphorylation (STY); Carbamidomethylation
LYSAESQSDPFS(+79.97)SGRYSPPEK	XP_026058237.1	4.92	2	0.8	33941000	20773000	8974200	19943000	10896000	46086000	23145000	13010000	49085000	15808000	24119000	107280000	21318000	69083000	60560000	19040000	Phosphorylation (STY)
TSS(+79.97)LVHSDSSLGLGDSLLHNSTPR	XP_026080266.1:XP_026080264.1:XP_026080263.1:XP_026080265.1	5.36	2	2.8	3042900	93389	46114	3162900	2111100	1635000	3623100	2285200	10129000	2650500	295940	2634600	4108600	8628200	2933700	1305900	Phosphorylation (STY)
KASS(+79.97)LPPTTAHILSALLESR	XP_026074371.1	3.8	2	1.4	506770	2385200	367600	35223	120020	227650	81857	307960	183770	290440	280140	539460	72208	486130	634050	1589800	Phosphorylation (STY)
VAFSHAVLPS(+79.97)PEGFELSAALSGDPVR	XP_026118035.1	13.35	2	1	7673500	4198800	2083700	4898100	10417000	5619600	15230000	4738100	12170000	3502400	7791800	4709800	11523000	1573600	20457000	6189000	Phosphorylation (STY)
ETEALLQSIGISPEPPLVPTPMS(+79.97)PSK	XP_026087375.1:XP_026087373.1:XP_026087374.1:XP_026087376.1:XP_026087377.1	41.35	2	1.5	40314000	34440000	25730000	58604000	46043000	36034000	48232000	16492000	39365000	41520000	33715000	39442000	68359000	17108000	59503000	40125000	Phosphorylation (STY)
LLGFGYNEEENKTLIDDDASSIT(+79.97)S(+79.97)EQTSTMAPEDQLE	XP_026114813.1	8.87	2	1	27741000	37531000	40588000	44647000	18275000	8747700	54068000	3451300	27920000	63420000	21897000	6393000	43066000	1230100	24298000	20581000	Phosphorylation (STY)
EGNKS(+79.97)LDSGIAEMEELPVPQNIK	XP_026132986.1	14.53	2	0.9	6971500	9789100	4883300	6871700	6913800	7371500	6945900	3170100	6123100	6807100	5480500	3962000	11476000	5550700	10326000	8902400	Phosphorylation (STY)
SSDSIYDLLHLS(+79.97)TEQVAAFC(+57.02)R	XP_026137450.1:XP_026082610.1	3.77	2	2.1	137860	56025	0	0	155220	81909	162010	32600	444820	0	0	524640	110980	0	446750	52901	Phosphorylation (STY); Carbamidomethylation
SEITPS(+79.97)NQS(+79.97)TPASSR		2.99	2	4.6	1688200	0	0	1261800	0	881070	0	0	0	5329600	1536400	9090700	2179000	0	456880	4588000	Phosphorylation (STY)
HQDS(+79.97)ENLS(+79.97)PVADDSFTISHK	XP_026123908.1:XP_026123906.1:XP_026123909.1:XP_026123904.1:XP_026123897.1:XP_026123895.1:XP_026123893.1:XP_026123902.1:XP_026123901.1:XP_026123898.1:XP_026123899.1	3.63	2	2.3	147260	78602	0	394360	102050	0	107800	0	303090	673000	0	0	550010	0	0	0	Phosphorylation (STY)
T(+79.97)SSFAEPPGVPGAAAAAAGSAVAGGSSSGK	XP_026100634.1:XP_026084515.1:XP_026140338.1	20.26	1.99	1.1	17781000	33241000	14494000	25310000	9745000	3960600	16930000	9495200	26918000	19478000	10032000	15867000	24579000	28317000	15986000	12357000	Phosphorylation (STY)
SSS(+79.97)VDSYSPNLPK	XP_026123793.1	13.56	1.99	0.4	8059700	7135600	4446800	7727900	4236700	8480900	7604100	5827300	11254000	5492700	8296800	10833000	7144500	15790000	7532400	9092000	Phosphorylation (STY)
ELVGSGPGS(+79.97)GGGAGGSGSC(+57.02)SSVGGNFIGR	XP_026130154.1	9	1.99	2.6	1022600	1890200	378090	680310	377180	27636	1112100	640520	1825100	2081600	458090	1449500	1068800	1578500	1738900	32432	Phosphorylation (STY); Carbamidomethylation
VMS(+79.97)PVKKPHVEK	XP_026073423.1:XP_026073420.1:XP_026073419.1:XP_026073418.1	70.41	1.99	0.8	70271000	23992000	91218000	103210000	60745000	98495000	63502000	43904000	49125000	79449000	66219000	92120000	63799000	53495000	81236000	83565000	Phosphorylation (STY)
VPFS(+79.97)PQNMLNR	XP_026067475.1:XP_026067477.1	13.32	1.99	1.1	3393500	2635700	417050	3628000	1477400	4191300	3571100	1375800	8294900	3273000	3594500	4355000	3848900	4477400	3727400	2035000	Phosphorylation (STY)
S(+79.97)LDSGHLSQEVR	XP_026051626.1:XP_026051623.1	7.99	1.99	0.8	252890	124690	0	245670	0	275370	114090	0	502650	185350	250300	824280	79537	729860	282970	178630	Phosphorylation (STY)
SRSGS(+79.97)ESDSELSQSLAR	XP_026143632.1	7.62	1.99	1.3	835060	339450	552050	747490	401710	478130	899160	684010	1052600	1351700	1105000	964410	668450	1302200	812430	1167000	Phosphorylation (STY)
KMST(+79.97)PGLNPPTFQQTDLSQVWPEANQHFSK	XP_026058279.1:XP_026094492.1	7.97	1.99	2.5	1541000	2004100	738350	3760100	0	0	0	0	1858100	1476400	0	1650700	4489100	4721300	2417000	0	Phosphorylation (STY)
NNLHRPSSTS(+79.97)PLPSDGVGSTPGKVEGISSTIVTR	XP_026060134.1:XP_026060126.1	11.87	1.99	2.3	2343600	3127200	4139100	3118400	1867900	935350	2998600	1277600	1981100	4430900	1993400	1613900	2918600	1032700	2859400	860220	Phosphorylation (STY)
GFAGGS(+79.97)AGSLLR	XP_026126416.1	13.61	1.99	0.6	7977400	7862300	5904200	7861500	4387800	5341700	9178800	4756100	10004000	8396000	6521300	12161000	12604000	9202600	7326400	8152900	Phosphorylation (STY)
SNILRQS(+79.97)LPLSR	XP_026114242.1:XP_026114241.1:XP_026114239.1:XP_026114238.1:XP_026114240.1	15.54	1.99	0.7	2253300	3623400	1747900	1782400	1632600	1445300	2807900	879290	4041000	1850000	2349700	1342600	3000000	3546800	1776300	1975000	Phosphorylation (STY)
AYLQSVAEDRDYM(+15.99)S(+79.97)DSEVSNIR		2.81	1.99	3.5	494680	179710	127670	491560	377180	135990	177490	0	3163600	393700	389960	0	1186200	39988	139280	618010	Oxidation (M); Phosphorylation (STY)
LLTTAIQALSAARPEFIASRGS(+79.97)PSTHDTER	XP_026128092.1:XP_026128090.1:XP_026128091.1:XP_026128089.1	22.52	1.98	0.6	48322000	44390000	38306000	55726000	65130000	27269000	68131000	76902000	26002000	42224000	43835000	19507000	59788000	27698000	77535000	52388000	Phosphorylation (STY)
AYLGPGS(+79.97)TSPVELITNSTSISGYGSGYQTNPAPPK		6.97	1.98	1.4	65244000	57161000	21850000	64246000	38172000	34264000	83396000	24047000	106960000	77612000	54274000	98846000	94123000	56610000	115840000	51270000	Phosphorylation (STY)
VHDGGASPDGVPDS(+79.97)PILMKK	XP_026137790.1	11.59	1.98	1.6	2486100	2125500	5266100	4463400	3661500	1427200	3598900	1051900	759760	1071800	3327500	1148600	3655600	678140	2091400	2964300	Phosphorylation (STY)
KSFASLFS(+79.97)VE		7.04	1.98	0.6	15996000	15854000	6804800	13992000	11116000	8627800	18926000	10006000	18870000	13899000	11647000	14307000	25264000	27846000	22583000	20193000	Phosphorylation (STY)
STTGIQFHLPS(+79.97)SGSVDRPSQQPPAVTYTPSTPTYK	XP_026116898.1	8.03	1.98	2	2336800	0	956040	3906200	709880	0	2190600	0	4358600	2603200	1710600	4213900	3829000	5091000	2526500	2956700	Phosphorylation (STY)
DC(+57.02)EPFFESDGEEEST(+79.97)DGSLSEEAPPPPR	XP_026063288.1:XP_026063279.1	2.62	1.98	3	273980	997060	0	432190	56381	347750	219970	0	276490	1123500	0	131470	146740	56082	322140	0	Carbamidomethylation; Phosphorylation (STY)
SPS(+79.97)FTIGNTETPNR	XP_026141060.1:XP_026141059.1:XP_026085029.1	4.49	1.98	2.4	2914200	0	7768800	407160	64971	4556100	347780	4479900	519890	3563000	72897	7049400	6009100	2102700	838380	5933000	Phosphorylation (STY)
RMPS(+79.97)IESDV	XP_026114549.1:XP_026114613.1:XP_026114471.1:XP_026114418.1	6.98	1.98	1.7	226600	178810	13560	494880	0	0	446580	0	474060	0	399960	323040	416580	341980	0	309590	Phosphorylation (STY)
EPHLSYS(+79.97)PTC(+57.02)LDPPVLSLHPGSVE	XP_026074220.1	12.36	1.98	1	13452000	10081000	4014800	14800000	8376100	17077000	13411000	5244400	15959000	13564000	11013000	22107000	18781000	11755000	22624000	12965000	Phosphorylation (STY); Carbamidomethylation
GVTSDS(+79.97)SETLPANFR		16.7	1.98	1.2	3311700	5545300	1867200	6239800	1844400	3500500	3514400	1045300	5940300	1822100	3485100	1950700	5210400	2490600	1784600	3435300	Phosphorylation (STY)
DTRPNDQRDGVS(+79.97)PEAGDASNPVGVLQELAM(+15.99)QR	XP_026074368.1	3.36	1.97	2.5	585360	1131500	483840	300420	456870	0	290760	123950	49316	5485200	0	0	458490	0	0	0	Phosphorylation (STY); Oxidation (M)
FSDSFFSSPVSLIQS(+79.97)PQDKR		25.8	1.97	0.6	9307700	9840100	3853500	8479400	7382200	7292600	10336000	8548000	16715000	12655000	9228000	6748200	11547000	8174600	11047000	7769900	Phosphorylation (STY)
AGS(+79.97)ISTLDSLDFAR	XP_026093386.1:XP_026093382.1:XP_026093387.1:XP_026093385.1:XP_026093383.1:XP_026093381.1	24.95	1.97	0.8	4153000	5676800	1557900	5287100	2117000	2780800	5618600	1972500	8024100	2922800	3212700	4095700	6097000	5662400	4634700	2634400	Phosphorylation (STY)
LHSS(+79.97)NPNLC(+57.02)AELADFQTPVTR	XP_026074367.1:XP_026074366.1:XP_026074362.1:XP_026074363.1:XP_026074360.1:XP_026074365.1:XP_026074364.1	20.43	1.97	1.3	16647000	16100000	8813100	16063000	13291000	20211000	16583000	9934700	20724000	20988000	19451000	16306000	18371000	14184000	22277000	16414000	Phosphorylation (STY); Carbamidomethylation
RLQLS(+79.97)TSLEGPSQISSTSPYHR	XP_026118012.1:XP_026122077.1	6.93	1.97	2.8	3732300	2677800	1102900	1355200	3593600	4260800	3690300	4178900	4321800	2391000	3052500	5400200	3835800	6293200	6103700	3727400	Phosphorylation (STY)
SQS(+79.97)TEVS(+79.97)IKGLEVSTK	XP_026140374.1	6.27	1.97	1.5	1219900	2299300	105240	877450	108360	172630	1394800	56328	4364900	1904700	892620	1619900	1344700	1393700	1207600	555860	Phosphorylation (STY)
S(+79.97)PPYTAFLGNLPYDVSEDSIK	XP_026055227.1:XP_026055226.1:XP_026055228.1:XP_026055225.1	7.71	1.97	2	1401500	721880	27592	1967900	0	1135200	2082000	0	3184900	3471300	302420	3082100	1537900	695200	2107900	706100	Phosphorylation (STY)
LPS(+79.97)PTPENK		8.73	1.96	2.3	1945300	417720	94666	2258600	271890	3572000	994360	563370	3903000	2108500	1857700	4774800	892820	3362400	2552500	1554500	Phosphorylation (STY)
TQNS(+79.97)LVQPNIVHS(+79.97)HSYSDDFTR	XP_026145118.1:XP_026145117.1	4.18	1.96	3.3	347350	2848600	0	0	0	0	0	0	1288900	0	0	0	0	1072800	0	0	Phosphorylation (STY)
AKPSPPQAPQFS(+79.97)C(+57.02)DQVPGGAWVR	XP_026124060.1:XP_026124059.1:XP_026124058.1:XP_026124061.1	3.06	1.96	2.2	374240	477030	77594	53915	0	0	432560	0	730880	103090	27132	727230	746260	1973300	197590	67085	Phosphorylation (STY); Carbamidomethylation
EYFTFPAS(+79.97)KSQDR	XP_026050999.1	10.08	1.96	1.6	3549700	5061200	5221200	6490000	3166900	1700800	4408000	1900300	4199700	3296100	4112400	815370	4314700	2199200	2815200	3544700	Phosphorylation (STY)
TLS(+79.97)GDTDTQDTSVIHTEM(+15.99)K		14.28	1.96	1.1	6424800	7786800	5571800	5954800	4331200	5455900	6793800	4145000	7200200	14742000	6089300	6235700	4647500	5757600	5734500	5925900	Phosphorylation (STY); Oxidation (M)
A(+42.01)S(+79.97)GVTVSDEVIR	XP_026086006.1:XP_026085997.1	17.29	1.96	0.5	24398000	25138000	17640000	38988000	14803000	17051000	25464000	4520400	33638000	18586000	25135000	24754000	32555000	31381000	30580000	25736000	Acetylation (Protein N-term); Phosphorylation (STY)
RHS(+79.97)WEVPVSPFDMGR	XP_026054333.1	10.05	1.96	1.3	466810	770690	0	1043100	210160	581870	760500	243650	631570	239380	544160	20140	493370	524160	660430	279080	Phosphorylation (STY)
TIS(+79.97)VTGSTAKDTIVAGR	XP_026143642.1:XP_026143641.1:XP_026143640.1	6.07	1.96	2.2	1495400	1960400	3238200	3719300	1695800	73074	3839200	513710	159210	0	1078000	0	4717400	0	0	1436200	Phosphorylation (STY)
SGS(+79.97)FGLSDSRGDMMAQR	XP_026102979.1:XP_026102980.1	6.35	1.96	1.5	374300	1667200	849410	578050	334760	100030	419480	0	0	48353	411970	0	594350	0	91727	519200	Phosphorylation (STY)
VKS(+79.97)TDQLLALC(+57.02)DGNTLSR	XP_026084409.1:XP_026084410.1:XP_026084408.1	18.99	1.96	1.5	4238800	5820900	2855800	4646300	3123700	2342800	4349900	2240700	6132000	4593200	3219200	4433400	5771400	6378200	4377500	3296500	Phosphorylation (STY); Carbamidomethylation
SLGSPS(+79.97)HLSWDDPFYDIAR	XP_026071015.1	24.7	1.96	0.6	73881000	62313000	22267000	65471000	79196000	87660000	94046000	88780000	82288000	66007000	84185000	60191000	84428000	63989000	91531000	75870000	Phosphorylation (STY)
GTPVQHS(+79.97)PVDGEC(+57.02)LEGEMIQSPQQSTPSSGLK	XP_026100851.1:XP_026100842.1:XP_026100835.1	9.84	1.96	1.2	3730900	4300700	463510	6327200	3782200	3606500	2700600	164580	4283900	4317600	1823900	7231000	5172400	4790700	2771300	4227100	Phosphorylation (STY); Carbamidomethylation
S(+79.97)MSDPKPMSPTAEER		9.74	1.96	1.4	590220	464170	698730	1309200	0	537540	515710	273330	944590	49375	693850	962700	0	704320	632120	1067700	Phosphorylation (STY)
INSVSNLHSVNDLLNS(+79.97)SQGSLAGFGPLGGAPLR	XP_026088154.1:XP_026088153.1:XP_026088155.1	3.35	1.96	1.7	508270	1857500	0	0	0	0	0	0	2779100	640300	0	158740	469220	1610600	108430	0	Phosphorylation (STY)
SSMAGLS(+79.97)VDIPS(+79.97)PLEVELPGVDVQK	XP_026060419.1	6.68	1.96	5.6	334840	188130	64809	90677	767410	0	689520	0	376160	372730	783550	550960	210480	23319	534290	370620	Phosphorylation (STY)
AVS(+79.97)IEAAEKEWEEK	XP_026056908.1:XP_026056911.1:XP_026056910.1:XP_026056909.1:XP_026056906.1:XP_026056907.1:XP_026056912.1:XP_026093528.1:XP_026093532.1:XP_026093533.1:XP_026093531.1:XP_026093529.1:XP_026093527.1:XP_026093526.1:XP_026093525.1:XP_026093524.1:XP_026093523.1:XP_026093530.1	4.18	1.95	3.8	503630	2253100	286560	318880	897600	0	496210	165400	46268	795920	519230	148930	714580	402780	158140	350830	Phosphorylation (STY)
VAPC(+57.02)QS(+79.97)NSILNMFR	XP_026146863.1:XP_026146595.1:XP_026146862.1	8.47	1.95	1	2050900	3619600	506060	1563900	812800	1204700	4348100	1362900	6006600	1560100	1270100	0	2067100	2835100	2616800	989170	Carbamidomethylation; Phosphorylation (STY)
AALANEDC(+57.02)PHIDQVIS(+79.97)PEDGQIFNSSEPR	XP_026123225.1:XP_026123228.1:XP_026123227.1:XP_026123226.1	2.72	1.95	2.8	115170	0	0	397780	116770	0	564380	0	0	0	0	126680	54859	103980	363060	0	Carbamidomethylation; Phosphorylation (STY)
KS(+79.97)VPMDMSSLVSDSFAHLFK	XP_026073423.1:XP_026073420.1:XP_026073419.1:XP_026073418.1	8.9	1.95	2.1	798900	398390	0	1167200	0	0	1971500	0	910550	157200	516050	1364900	1627200	678480	2520500	671530	Phosphorylation (STY)
RFST(+79.97)C(+57.02)GGTISGRPAHPDGR	XP_026066070.1:XP_026083963.1	13.2	1.95	1	329660	576830	0	369280	215440	0	124220	0	717580	459510	0	741660	255840	1049600	434970	0	Phosphorylation (STY); Carbamidomethylation
S(+79.97)LELEDFTLNVAPTSSR	XP_026105295.1	7.78	1.95	1.7	573780	620390	120000	443390	15890	727540	983460	74279	763670	664640	602120	891920	640450	399310	1045500	614070	Phosphorylation (STY)
[truncated: 2,551 more rows]

## Sheet: Suppl.Table2
Output from label-free quantitation in PEAKS +
Tissue: liver
Explanation of columns
[truncated: 1,300 more rows]

## Sheet: Suppl.Table3
Significantly regulated phosphopeptides after applying ANOVA and Tukey's post-hoc test with FDR < 0.05, showing proteins with fold change > 2.
[truncated: 127 more rows]

[truncated: 3 more sheets: Suppl.Table4, Suppl.Table5, Suppl.Table6]
